# Supplementary material for: 3-Methyl-2-(3,3,3-tri­chloro-2-hy­droxy­prop­yl)quinazolin-4(3H)-one
Source: Acta Crystallogr Sect E Struct Rep Online. 2013 Jun 15;69(Pt 7):o1094. doi: 10.1107/S1600536813016073 (PMC3770371; doi:10.1107/S1600536813016073)
Supplement: Supplementary file 1 [file e-69-o1094-sup1.cif]

##############################################################################
#                                                                            #
# This CIF contains the data in a paper accepted for publication in          #
# Acta Crystallographica Section E. It conforms to the requirements of       #
# Notes for Authors for Acta Crystallographica Section E, and has been       #
# peer reviewed under the auspices of the IUCr Commission on Journals.       #
#                                                                            #
# Full details of the Crystallographic Information File format               #
# are given in the paper "The Crystallographic Information File (CIF):       #
# a New Standard Archive File for Crystallography" by S. R. Hall, F. H.      #
# Allen and I. D. Brown [Acta Cryst. (1991), A47, 655-685].                  #
#                                                                            #
# The current version of the core CIF dictionary is obtainable from          #
# ftp://ftp.iucr.org/pub/cif_core.dic.                                       #
#                                                                            #
# Software is freely available for graphical display of the structure(s)     #
# in this CIF. For information consult the CIF software page                 #
# http://www.iucr.org/resources/cif/software.                                #
#                                                                            #
# This file may be used for bona fide research purposes within the           #
# scientific community so long as proper attribution is given to the journal # 
# article from which it was obtained.                                        #
#                                                                            #
##############################################################################
data_I
_audit_creation_method     SHELXL-97
_chemical_name_systematic
;
3-Methyl-2-(3,3,3-trichloro-2-hydroxypropyl)quinazolin-4(3<i>H</i>)-one
;
_chemical_name_common     ?
_chemical_formula_moiety     'C12 H11 Cl3 N2 O2'
_chemical_formula_sum     'C12 H11 Cl3 N2 O2'
_chemical_formula_iupac     'C12 H11 Cl3 N2 O2'
_chemical_formula_weight     321.58
_chemical_melting_point     423(2)
_symmetry_cell_setting     orthorhombic
_symmetry_space_group_name_H-M     'P b c a'
_symmetry_space_group_name_Hall     '-P 2ac 2ab'
loop_
    _symmetry_equiv_pos_as_xyz
    'x, y, z'
    '-x+1/2, -y, z+1/2'
    '-x, y+1/2, -z+1/2'
    'x+1/2, -y+1/2, -z'
    '-x, -y, -z'
    'x-1/2, y, -z-1/2'
    'x, -y-1/2, z-1/2'
    '-x-1/2, y-1/2, z'
_cell_length_a     9.3440(19)
_cell_length_b     11.352(2)
_cell_length_c     25.719(5)
_cell_angle_alpha     90.00
_cell_angle_beta     90.00
_cell_angle_gamma     90.00
_cell_volume     2728.2(10)
_cell_formula_units_Z     8
_cell_measurement_reflns_used     1044
_cell_measurement_theta_min     3.4334
_cell_measurement_theta_max     35.8009
_cell_measurement_temperature     291(2)
_exptl_crystal_description     prizmatic
_exptl_crystal_colour     colorless
_exptl_crystal_size_max     0.23
_exptl_crystal_size_mid     0.20
_exptl_crystal_size_min     0.18
_exptl_crystal_density_diffrn     1.566
_exptl_crystal_density_meas     ?
_exptl_crystal_density_method     'not measured'
_exptl_crystal_F_000     1312
_exptl_absorpt_coefficient_mu     6.087
_exptl_absorpt_correction_type     multi-scan
_exptl_absorpt_process_details
;
(CrysAlis PRO; Oxford Diffraction, 2009)
;
_exptl_absorpt_correction_T_min     0.2839
_exptl_absorpt_correction_T_max     0.3343
_exptl_special_details
;
<b>^1^H NMR (400 MHz, DMSO)</b>: 8.11 (1<i>H</i>, d, J\\db 7.9 Hz, H-5), 7.80
(1<i>H</i>, t, J\\db 7.9 Hz, H-7), 7.64 (1<i>H</i>, d, J\\db 7.9 Hz, H-8),
7.50 (1<i>H</i>, t, J\\db 7.9 Hz, H-6), 7.06 (1<i>H</i>, b.d, J\\db 4.8 Hz,
OH), 4.84 (1<i>H</i>, b.d, J\\db 8.6 Hz, CH-10), 3.46 (1<i>H</i>, m, H-9 e),
3.22 (1<i>H</i>, dd, J\\db 15.6, J\\db 9.2 Hz, H-9a), 3.6 (3<i>H</i>, s,
CH~3~-12).
In the IR spectrum of the title compound were observed absorption bands due to
the stretching vibrations of 3401 sm^-1^ for OH, 2829 sm^-1^ for CH~3~, 1657
sm^-1^ for C\\db O, 1594 sm^-1^ for C\\db N, 1563 sm^-1^ for C\\db C--
groups. Additionally, at 695 sm^-1^ was observed p--p valence vibrations of
the C---Cl group.
The UV spectrum of title compound in ethanol is characterized by absorption
bands at 225, 266, 305 and 316 nm.
;
_diffrn_ambient_temperature     291(2)
_diffrn_radiation_type     'Cu K\a'
_diffrn_radiation_wavelength     1.54184
_diffrn_radiation_source     'Enhance (Cu) X-ray Source'
_diffrn_radiation_monochromator     graphite
_diffrn_measurement_device_type     'Oxford Diffraction Xcalibur Ruby'
_diffrn_measurement_method     '\w scans'
_diffrn_detector_area_resol_mean     10.2576
_diffrn_reflns_number     8631
_diffrn_reflns_av_R_equivalents     0.0322
_diffrn_reflns_av_sigmaI/netI     0.0266
_diffrn_reflns_theta_min     3.44
_diffrn_reflns_theta_max     76.43
_diffrn_reflns_theta_full     76.43
_diffrn_measured_fraction_theta_max     0.988
_diffrn_measured_fraction_theta_full     0.988
_diffrn_reflns_limit_h_min     -10
_diffrn_reflns_limit_h_max     11
_diffrn_reflns_limit_k_min     -13
_diffrn_reflns_limit_k_max     14
_diffrn_reflns_limit_l_min     -32
_diffrn_reflns_limit_l_max     31
_diffrn_standards_number     ?
_diffrn_standards_interval_count     ?
_diffrn_standards_interval_time     ?
_diffrn_standards_decay_%     ?
_refine_special_details
;
Refinement of <i>F</i>^2^ against ALL reflections. The weighted <i>R</i>-factor
<i>wR</i> and goodness of fit <i>S</i> are based on <i>F</i>^2^, conventional
<i>R</i>-factors <i>R</i> are based on <i>F</i>, with <i>F</i> set to zero for
negative <i>F</i>^2^. The threshold expression of <i>F</i>^2^ >
\s(<i>F</i>^2^) is used only for calculating <i>R</i>-factors(gt) <i>etc</i>.
and is not relevant to the choice of reflections for refinement.
<i>R</i>-factors based on <i>F</i>^2^ are statistically about twice as large
as those based on <i>F</i>, and <i>R</i>- factors based on ALL data will be
even larger.
;
_reflns_number_total     2833
_reflns_number_gt     2273
_reflns_threshold_expression     I>2sigma(I)
_refine_ls_structure_factor_coef     Fsqd
_refine_ls_matrix_type     full
_refine_ls_R_factor_all     0.0504
_refine_ls_R_factor_gt     0.0402
_refine_ls_wR_factor_gt     0.1112
_refine_ls_wR_factor_ref     0.1162
_refine_ls_goodness_of_fit_ref     1.033
_refine_ls_restrained_S_all     1.033
_refine_ls_number_reflns     2833
_refine_ls_number_parameters     177
_refine_ls_number_restraints     0
_refine_ls_hydrogen_treatment     mixed
_refine_ls_weighting_scheme     calc
_refine_ls_weighting_details
                 'calc w=1/[\s^2^(Fo^2^)+(0.0775P)^2^] where P=(Fo^2^+2Fc^2^)/3'
_atom_sites_solution_hydrogens     geom
_atom_sites_solution_primary     direct
_atom_sites_solution_secondary     difmap
_refine_ls_shift/su_max     0.000
_refine_ls_shift/su_mean     0.000
_refine_diff_density_max     0.335
_refine_diff_density_min     -0.430
_refine_ls_extinction_method     none
_refine_ls_extinction_coef     ?
loop_
    _atom_type_symbol
    _atom_type_description
    _atom_type_scat_dispersion_real
    _atom_type_scat_dispersion_imag
    _atom_type_scat_source
    'C' 'C' 0.0181 0.0091
                         'International Tables Vol C Tables 4.2.6.8 and 6.1.1.4'
    'H' 'H' 0.0000 0.0000
                         'International Tables Vol C Tables 4.2.6.8 and 6.1.1.4'
    'N' 'N' 0.0311 0.0180
                         'International Tables Vol C Tables 4.2.6.8 and 6.1.1.4'
    'O' 'O' 0.0492 0.0322
                         'International Tables Vol C Tables 4.2.6.8 and 6.1.1.4'
    'Cl' 'Cl' 0.3639 0.7018
                         'International Tables Vol C Tables 4.2.6.8 and 6.1.1.4'
_computing_data_collection
;
Crysalis PRO (Oxford Diffraction, 2009)
;
_computing_cell_refinement
;
Crysalis PRO (Oxford Diffraction, 2009)
;
_computing_data_reduction
;
Crysalis PRO (Oxford Diffraction, 2009)
;
_computing_structure_solution     'SHELXS97 (Sheldrick, 2008)'
_computing_structure_refinement     'SHELXL97 (Sheldrick, 2008)'
_computing_molecular_graphics     'XP in SHELXTL (Sheldrick, 2008)'
_computing_publication_material
                         'SHELXTL (Sheldrick, 2008) and publCIF (Westrip, 2010)'
loop_
    _atom_site_type_symbol
    _atom_site_label
    _atom_site_fract_x
    _atom_site_fract_y
    _atom_site_fract_z
    _atom_site_U_iso_or_equiv
    _atom_site_adp_type
    _atom_site_calc_flag
    _atom_site_refinement_flags
    _atom_site_occupancy
    _atom_site_symmetry_multiplicity
    _atom_site_disorder_assembly
    _atom_site_disorder_group
    O O1 0.5628(2) 0.70184(16) 0.27949(7) 0.0607(5) Uani d . 1 1 . .
    N N1 0.27902(19) 0.46334(15) 0.22269(6) 0.0373(4) Uani d . 1 1 . .
    C C2 0.3539(2) 0.53163(17) 0.19344(7) 0.0331(4) Uani d . 1 1 . .
    N N3 0.44671(19) 0.61703(15) 0.21185(6) 0.0375(4) Uani d . 1 1 . .
    C C4 0.4735(2) 0.62977(19) 0.26492(8) 0.0418(5) Uani d . 1 1 . .
    C C4A 0.3879(2) 0.5557(2) 0.29826(8) 0.0427(5) Uani d . 1 1 . .
    C C5 0.3995(3) 0.5667(2) 0.35264(9) 0.0573(7) Uani d . 1 1 . .
    H H5A 0.4627 0.6208 0.3671 0.069 Uiso calc R 1 1 . .
    C C6 0.3168(3) 0.4969(3) 0.38393(9) 0.0682(8) Uani d . 1 1 . .
    H H6A 0.3253 0.5021 0.4199 0.082 Uiso calc R 1 1 . .
    C C7 0.2197(3) 0.4179(3) 0.36200(10) 0.0640(8) Uani d . 1 1 . .
    H H7A 0.1631 0.3715 0.3836 0.077 Uiso calc R 1 1 . .
    C C8 0.2063(3) 0.4073(2) 0.30879(9) 0.0508(6) Uani d . 1 1 . .
    H H8A 0.1406 0.3548 0.2946 0.061 Uiso calc R 1 1 . .
    C C8A 0.2923(2) 0.47628(19) 0.27638(8) 0.0396(5) Uani d . 1 1 . .
    C C9 0.3415(2) 0.52114(18) 0.13538(7) 0.0379(4) Uani d . 1 1 . .
    H H9A 0.4362 0.5114 0.1206 0.046 Uiso calc R 1 1 . .
    H H9B 0.3010 0.5933 0.1215 0.046 Uiso calc R 1 1 . .
    C C10 0.2482(2) 0.41768(17) 0.11937(7) 0.0345(4) Uani d . 1 1 . .
    H H10A 0.1545 0.4256 0.1361 0.041 Uiso calc R 1 1 . .
    C C11 0.2271(2) 0.41360(18) 0.06012(7) 0.0388(4) Uani d . 1 1 . .
    C C12 0.5242(3) 0.6964(2) 0.17710(9) 0.0499(6) Uani d . 1 1 . .
    H H12A 0.4707 0.7066 0.1455 0.075 Uiso calc R 1 1 . .
    H H12B 0.6163 0.6635 0.1692 0.075 Uiso calc R 1 1 . .
    H H12C 0.5365 0.7714 0.1938 0.075 Uiso calc R 1 1 . .
    O O2 0.3064(2) 0.30816(13) 0.13248(6) 0.0496(4) Uani d . 1 1 . .
    Cl Cl1 0.10438(8) 0.30035(5) 0.04356(2) 0.0569(2) Uani d . 1 1 . .
    Cl Cl2 0.15423(7) 0.54822(5) 0.03761(2) 0.05238(19) Uani d . 1 1 . .
    Cl Cl3 0.38904(8) 0.38646(8) 0.02721(3) 0.0712(2) Uani d . 1 1 . .
    H H2 0.326(3) 0.299(3) 0.1623(13) 0.075(10) Uiso d . 1 1 . .
loop_
    _atom_site_aniso_label
    _atom_site_aniso_U_11
    _atom_site_aniso_U_22
    _atom_site_aniso_U_33
    _atom_site_aniso_U_12
    _atom_site_aniso_U_13
    _atom_site_aniso_U_23
    O1 0.0610(10) 0.0636(11) 0.0576(10) -0.0084(10) -0.0205(8) -0.0186(8)
    N1 0.0407(9) 0.0369(9) 0.0343(8) 0.0009(8) -0.0039(7) -0.0022(7)
    C2 0.0328(9) 0.0323(9) 0.0342(9) 0.0032(8) -0.0072(7) -0.0039(7)
    N3 0.0378(8) 0.0373(9) 0.0372(8) -0.0012(8) -0.0083(7) -0.0037(7)
    C4 0.0425(11) 0.0428(11) 0.0401(10) 0.0062(10) -0.0121(9) -0.0116(8)
    C4A 0.0443(11) 0.0494(12) 0.0345(10) 0.0150(10) -0.0070(8) -0.0056(8)
    C5 0.0608(15) 0.0744(17) 0.0365(11) 0.0162(13) -0.0099(11) -0.0098(11)
    C6 0.0766(18) 0.093(2) 0.0348(11) 0.0242(18) -0.0023(12) 0.0001(13)
    C7 0.0720(18) 0.0722(17) 0.0479(13) 0.0240(15) 0.0159(13) 0.0142(12)
    C8 0.0552(14) 0.0496(13) 0.0477(12) 0.0098(11) 0.0052(10) 0.0040(10)
    C8A 0.0423(11) 0.0411(10) 0.0355(9) 0.0117(9) -0.0026(8) -0.0018(8)
    C9 0.0425(10) 0.0406(10) 0.0307(9) -0.0041(9) -0.0069(8) -0.0016(8)
    C10 0.0406(10) 0.0345(10) 0.0285(8) 0.0006(8) -0.0059(8) 0.0008(7)
    C11 0.0468(11) 0.0369(10) 0.0326(9) 0.0005(9) -0.0060(8) -0.0012(8)
    C12 0.0498(13) 0.0456(12) 0.0544(12) -0.0112(11) -0.0069(10) 0.0012(10)
    O2 0.0734(11) 0.0352(7) 0.0403(8) 0.0076(8) -0.0213(8) 0.0016(6)
    Cl1 0.0771(4) 0.0438(3) 0.0499(3) -0.0108(3) -0.0273(3) -0.0026(2)
    Cl2 0.0730(4) 0.0420(3) 0.0421(3) 0.0013(3) -0.0189(3) 0.0088(2)
    Cl3 0.0643(4) 0.0993(6) 0.0499(3) 0.0099(4) 0.0118(3) -0.0174(3)
_geom_special_details
;
All e.s.d.'s (except the e.s.d. in the dihedral angle between two l.s. planes)
are estimated using the full covariance matrix. The cell e.s.d.'s are taken
into account individually in the estimation of e.s.d.'s in distances, angles
and torsion angles; correlations between e.s.d.'s in cell parameters are only
used when they are defined by crystal symmetry. An approximate (isotropic)
treatment of cell e.s.d.'s is used for estimating e.s.d.'s involving l.s.
planes.
;
loop_
    _geom_bond_atom_site_label_1
    _geom_bond_atom_site_label_2
    _geom_bond_site_symmetry_2
    _geom_bond_distance
    _geom_bond_publ_flag
    O1 C4 . 1.227(3) ?
    N1 C2 . 1.287(3) ?
    N1 C8A . 1.394(2) ?
    C2 N3 . 1.384(3) ?
    C2 C9 . 1.503(2) ?
    N3 C4 . 1.395(2) ?
    N3 C12 . 1.462(3) ?
    C4 C4A . 1.443(3) ?
    C4A C8A . 1.388(3) ?
    C4A C5 . 1.408(3) ?
    C5 C6 . 1.369(4) ?
    C5 H5A . 0.9300 ?
    C6 C7 . 1.395(4) ?
    C6 H6A . 0.9300 ?
    C7 C8 . 1.380(3) ?
    C7 H7A . 0.9300 ?
    C8 C8A . 1.398(3) ?
    C8 H8A . 0.9300 ?
    C9 C10 . 1.520(3) ?
    C9 H9A . 0.9700 ?
    C9 H9B . 0.9700 ?
    C10 O2 . 1.398(2) ?
    C10 C11 . 1.537(3) ?
    C10 H10A . 0.9800 ?
    C11 Cl3 . 1.761(2) ?
    C11 Cl2 . 1.770(2) ?
    C11 Cl1 . 1.774(2) ?
    C12 H12A . 0.9600 ?
    C12 H12B . 0.9600 ?
    C12 H12C . 0.9600 ?
    O2 H2 . 0.80(3) ?
loop_
    _geom_angle_atom_site_label_1
    _geom_angle_atom_site_label_2
    _geom_angle_atom_site_label_3
    _geom_angle_site_symmetry_1
    _geom_angle_site_symmetry_3
    _geom_angle
    _geom_angle_publ_flag
    C2 N1 C8A . . 117.84(18) ?
    N1 C2 N3 . . 124.22(17) ?
    N1 C2 C9 . . 119.43(17) ?
    N3 C2 C9 . . 116.35(17) ?
    C2 N3 C4 . . 121.31(18) ?
    C2 N3 C12 . . 122.21(17) ?
    C4 N3 C12 . . 116.47(18) ?
    O1 C4 N3 . . 119.3(2) ?
    O1 C4 C4A . . 125.7(2) ?
    N3 C4 C4A . . 114.95(18) ?
    C8A C4A C5 . . 120.6(2) ?
    C8A C4A C4 . . 119.60(19) ?
    C5 C4A C4 . . 119.7(2) ?
    C6 C5 C4A . . 119.3(3) ?
    C6 C5 H5A . . 120.4 ?
    C4A C5 H5A . . 120.4 ?
    C5 C6 C7 . . 120.1(2) ?
    C5 C6 H6A . . 119.9 ?
    C7 C6 H6A . . 119.9 ?
    C8 C7 C6 . . 121.1(3) ?
    C8 C7 H7A . . 119.5 ?
    C6 C7 H7A . . 119.5 ?
    C7 C8 C8A . . 119.4(3) ?
    C7 C8 H8A . . 120.3 ?
    C8A C8 H8A . . 120.3 ?
    C4A C8A N1 . . 121.8(2) ?
    C4A C8A C8 . . 119.5(2) ?
    N1 C8A C8 . . 118.7(2) ?
    C2 C9 C10 . . 112.01(16) ?
    C2 C9 H9A . . 109.2 ?
    C10 C9 H9A . . 109.2 ?
    C2 C9 H9B . . 109.2 ?
    C10 C9 H9B . . 109.2 ?
    H9A C9 H9B . . 107.9 ?
    O2 C10 C9 . . 113.49(17) ?
    O2 C10 C11 . . 105.21(16) ?
    C9 C10 C11 . . 111.45(16) ?
    O2 C10 H10A . . 108.9 ?
    C9 C10 H10A . . 108.9 ?
    C11 C10 H10A . . 108.9 ?
    C10 C11 Cl3 . . 111.79(15) ?
    C10 C11 Cl2 . . 110.34(14) ?
    Cl3 C11 Cl2 . . 108.92(12) ?
    C10 C11 Cl1 . . 110.05(14) ?
    Cl3 C11 Cl1 . . 108.24(11) ?
    Cl2 C11 Cl1 . . 107.38(12) ?
    N3 C12 H12A . . 109.5 ?
    N3 C12 H12B . . 109.5 ?
    H12A C12 H12B . . 109.5 ?
    N3 C12 H12C . . 109.5 ?
    H12A C12 H12C . . 109.5 ?
    H12B C12 H12C . . 109.5 ?
    C10 O2 H2 . . 116(2) ?
loop_
    _geom_torsion_atom_site_label_1
    _geom_torsion_atom_site_label_2
    _geom_torsion_atom_site_label_3
    _geom_torsion_atom_site_label_4
    _geom_torsion_site_symmetry_1
    _geom_torsion_site_symmetry_2
    _geom_torsion_site_symmetry_3
    _geom_torsion_site_symmetry_4
    _geom_torsion
    _geom_torsion_publ_flag
    C8A N1 C2 N3 . . . . 0.0(3) ?
    C8A N1 C2 C9 . . . . -179.45(18) ?
    N1 C2 N3 C4 . . . . 4.6(3) ?
    C9 C2 N3 C4 . . . . -175.97(19) ?
    N1 C2 N3 C12 . . . . -176.9(2) ?
    C9 C2 N3 C12 . . . . 2.6(3) ?
    C2 N3 C4 O1 . . . . 175.7(2) ?
    C12 N3 C4 O1 . . . . -2.9(3) ?
    C2 N3 C4 C4A . . . . -5.5(3) ?
    C12 N3 C4 C4A . . . . 175.87(18) ?
    O1 C4 C4A C8A . . . . -178.8(2) ?
    N3 C4 C4A C8A . . . . 2.5(3) ?
    O1 C4 C4A C5 . . . . 2.7(3) ?
    N3 C4 C4A C5 . . . . -176.0(2) ?
    C8A C4A C5 C6 . . . . 0.9(4) ?
    C4 C4A C5 C6 . . . . 179.3(2) ?
    C4A C5 C6 C7 . . . . -1.5(4) ?
    C5 C6 C7 C8 . . . . 0.8(4) ?
    C6 C7 C8 C8A . . . . 0.5(4) ?
    C5 C4A C8A N1 . . . . -179.8(2) ?
    C4 C4A C8A N1 . . . . 1.8(3) ?
    C5 C4A C8A C8 . . . . 0.5(3) ?
    C4 C4A C8A C8 . . . . -178.0(2) ?
    C2 N1 C8A C4A . . . . -3.1(3) ?
    C2 N1 C8A C8 . . . . 176.62(19) ?
    C7 C8 C8A C4A . . . . -1.2(3) ?
    C7 C8 C8A N1 . . . . 179.1(2) ?
    N1 C2 C9 C10 . . . . -5.9(3) ?
    N3 C2 C9 C10 . . . . 174.59(16) ?
    C2 C9 C10 O2 . . . . -65.8(2) ?
    C2 C9 C10 C11 . . . . 175.64(17) ?
    O2 C10 C11 Cl3 . . . . -58.26(19) ?
    C9 C10 C11 Cl3 . . . . 65.1(2) ?
    O2 C10 C11 Cl2 . . . . -179.63(14) ?
    C9 C10 C11 Cl2 . . . . -56.2(2) ?
    O2 C10 C11 Cl1 . . . . 62.0(2) ?
    C9 C10 C11 Cl1 . . . . -174.54(14) ?
loop_
    _geom_hbond_atom_site_label_D
    _geom_hbond_atom_site_label_H
    _geom_hbond_atom_site_label_A
    _geom_hbond_site_symmetry_A
    _geom_hbond_distance_DH
    _geom_hbond_distance_HA
    _geom_hbond_distance_DA
    _geom_hbond_angle_DHA
    _geom_hbond_publ_flag
    O2 H2 N1 1_555 0.79(3) 2.47(3) 2.924(2) 118(3) y
    O2 H2 O1 3_645 0.79(3) 2.13(3) 2.842(2) 149(3) y
_iucr_refine_instructions_details
;
TITL B in Pbca
CELL 1.54184   9.3440  11.3524  25.7194  90.000  90.000  90.000
ZERR    8.00   0.0019   0.0023   0.0051   0.000   0.000   0.000
LATT  1
SYMM 0.5-X, -Y, 0.5+Z
SYMM -X, 0.5+Y, 0.5-Z
SYMM 0.5+X, 0.5-Y, -Z
SFAC C H N O CL
UNIT 96 88 16 16 24
ACTA
OMIT 9 7 10
OMIT 4 3 0
OMIT 3 1 6
OMIT 2 5 0
MPLA 11 N1 C2 N3 C4 C4A C5 C6 C7 C8 C8A O1
MPLA 3 C9 C10 C11
SIZE 0.23 0.20 0.18
L.S. 4
BOND $H
CONF
FMAP 2
PLAN 20
WGHT    0.077500
FVAR       2.82600
O1    4    0.562799    0.701839    0.279487    11.00000    0.06099    0.06359 =
         0.05756   -0.01861   -0.02047   -0.00836
N1    3    0.279018    0.463340    0.222694    11.00000    0.04069    0.03691 =
         0.03429   -0.00222   -0.00390    0.00087
C2    1    0.353898    0.531635    0.193438    11.00000    0.03283    0.03234 =
         0.03417   -0.00389   -0.00719    0.00317
N3    3    0.446709    0.617025    0.211853    11.00000    0.03783    0.03732 =
         0.03722   -0.00375   -0.00834   -0.00115
C4    1    0.473456    0.629773    0.264924    11.00000    0.04247    0.04284 =
         0.04010   -0.01156   -0.01212    0.00617
C4A   1    0.387889    0.555716    0.298264    11.00000    0.04426    0.04942 =
         0.03454   -0.00563   -0.00702    0.01496
C5    1    0.399523    0.566673    0.352640    11.00000    0.06080    0.07443 =
         0.03652   -0.00980   -0.00986    0.01620
AFIX  43
H5A   2    0.462733    0.620764    0.367134    11.00000   -1.20000
AFIX   0
C6    1    0.316796    0.496852    0.383927    11.00000    0.07656    0.09330 =
         0.03484    0.00007   -0.00234    0.02424
AFIX  43
H6A   2    0.325349    0.502090    0.419879    11.00000   -1.20000
AFIX   0
C7    1    0.219677    0.417850    0.362000    11.00000    0.07196    0.07220 =
         0.04795    0.01416    0.01595    0.02396
AFIX  43
H7A   2    0.163057    0.371547    0.383602    11.00000   -1.20000
AFIX   0
C8    1    0.206269    0.407301    0.308787    11.00000    0.05520    0.04958 =
         0.04772    0.00403    0.00520    0.00977
AFIX  43
H8A   2    0.140592    0.354800    0.294604    11.00000   -1.20000
AFIX   0
C8A   1    0.292345    0.476279    0.276377    11.00000    0.04234    0.04106 =
         0.03545   -0.00181   -0.00259    0.01167
C9    1    0.341513    0.521145    0.135376    11.00000    0.04254    0.04060 =
         0.03069   -0.00163   -0.00690   -0.00413
AFIX  23
H9A   2    0.436248    0.511404    0.120566    11.00000   -1.20000
H9B   2    0.301043    0.593267    0.121491    11.00000   -1.20000
AFIX   0
C10   1    0.248213    0.417680    0.119366    11.00000    0.04063    0.03448 =
         0.02846    0.00079   -0.00590    0.00065
AFIX  13
H10A  2    0.154475    0.425572    0.136098    11.00000   -1.20000
AFIX   0
C11   1    0.227059    0.413605    0.060124    11.00000    0.04684    0.03686 =
         0.03259   -0.00121   -0.00602    0.00049
C12   1    0.524195    0.696436    0.177097    11.00000    0.04977    0.04556 =
         0.05441    0.00122   -0.00693   -0.01121
AFIX 137
H12A  2    0.470745    0.706565    0.145535    11.00000   -1.50000
H12B  2    0.616258    0.663470    0.169171    11.00000   -1.50000
H12C  2    0.536481    0.771433    0.193754    11.00000   -1.50000
AFIX   0
O2    4    0.306440    0.308158    0.132480    11.00000    0.07336    0.03523 =
         0.04032    0.00165   -0.02129    0.00763
CL1   5    0.104377    0.300348    0.043564    11.00000    0.07709    0.04376 =
         0.04993   -0.00264   -0.02731   -0.01075
CL2   5    0.154226    0.548224    0.037611    11.00000    0.07299    0.04200 =
         0.04214    0.00883   -0.01886    0.00135
CL3   5    0.389036    0.386459    0.027207    11.00000    0.06434    0.09927 =
         0.04991   -0.01740    0.01176    0.00989
H2    2    0.326105    0.299373    0.162309    11.00000    0.07548
HKLF 4
END
;
data_global
_journal_date_recd_electronic     2013-06-04
_journal_date_accepted     2013-06-10
_journal_name_full     'Acta Crystallographica, Section E'
_journal_year     2013
_journal_volume     69
_journal_issue      7
_journal_page_first     o1094
_journal_page_last     o1094
_journal_paper_category     QO
_journal_paper_doi     10.1107/S1600536813016073
_journal_coeditor_code     PV2636
_publ_contact_author_name     ' Rasul Okmanov '
_publ_contact_author_address
;
S.Yunusov Institute of the Chemistry of Plant Substances
Academy of Sciences of Uzbekistan
Mirzo Ulugbek Str. 77,
Tashkent 100170, Uzbekistan
;
_publ_contact_author_email     raxul@mail.ru
_publ_contact_author_fax     '+998 71 120-64-75'
_publ_contact_author_phone     '+998 71 262-78-97'
_publ_section_title
;
3-Methyl-2-(3,3,3-trichloro-2-hydroxypropyl)quinazolin-4(3<i>H</i>)-one
;
loop_
    _publ_author_name
    _publ_author_address
    ' Fotima Rabbimovna Utayeva '
;  S.Yunusov Institute of the Chemistry of Plant Substances
   Academy of Sciences of Uzbekistan
   Mirzo Ulugbek Str. 77,
   Tashkent 100170, Uzbekistan
;
    ' Rasul Yangiberdievich Okmanov '
;  S.Yunusov Institute of the Chemistry of Plant Substances
   Academy of Sciences of Uzbekistan
   Mirzo Ulugbek Str. 77,
   Tashkent 100170, Uzbekistan
;
    ' Nuridin Isomidinovich Mukarramov '
;  S.Yunusov Institute of the Chemistry of Plant Substances
   Academy of Sciences of Uzbekistan
   Mirzo Ulugbek Str. 77,
   Tashkent 100170, Uzbekistan
;
    ' Khusnutdin Muhitovich Shakhidoyatov '
;  S.Yunusov Institute of the Chemistry of Plant Substances
   Academy of Sciences of Uzbekistan
   Mirzo Ulugbek Str. 77,
   Tashkent 100170, Uzbekistan
;
    ' Bakhodir Tashkhodjaev '
;  S.Yunusov Institute of the Chemistry of Plant Substances
   Academy of Sciences of Uzbekistan
   Mirzo Ulugbek Str. 77,
   Tashkent 100170, Uzbekistan
;
