# Supplementary material for: 3-Methyl-2-(3,3,3-tri­chloro-2-hy­droxy­prop­yl)quinazolin-4(3H)-one
Source: Acta Crystallogr Sect E Struct Rep Online. 2013 Jun 15;69(Pt 7):o1094. doi: 10.1107/S1600536813016073 (PMC3770371; doi:10.1107/S1600536813016073)
Supplement: Supplementary file 2 [file e-69-o1094-Isup2.hkl]

# 
# h,k,l, Fc-squared, Fo-squared, sigma(Fo-squared) and status flag 
# 
data_I
_shelx_title ' B in Pbca' 
_shelx_refln_list_code          4 
_shelx_F_calc_maximum      363.08 
_exptl_crystal_F_000      1312.00 
_reflns_d_resolution_high  0.7931 
 
loop_ 
 _symmetry_equiv_pos_as_xyz 
 'x, y, z' 
 '-x+1/2, -y, z+1/2' 
 '-x, y+1/2, -z+1/2' 
 'x+1/2, -y+1/2, -z' 
 '-x, -y, -z' 
 'x-1/2, y, -z-1/2' 
 'x, -y-1/2, z-1/2' 
 '-x-1/2, y-1/2, z' 
 
_cell_length_a     9.3440 
_cell_length_b    11.3524 
_cell_length_c    25.7194 
_cell_angle_alpha  90.000 
_cell_angle_beta   90.000 
_cell_angle_gamma  90.000 
 
_shelx_F_squared_multiplier     1.000 
 
loop_ 
 _refln_index_h 
 _refln_index_k 
 _refln_index_l 
 _refln_F_squared_calc 
 _refln_F_squared_meas 
 _refln_F_squared_sigma 
 _refln_observed_status 
   2   0   0    18001.36    19965.34    588.43 o 
   4   0   0    14973.95    14019.40     62.79 o 
   6   0   0      490.96      582.37     29.26 o 
   8   0   0      477.31      501.91     17.67 o 
  10   0   0       23.04       25.14     19.75 o 
   2   1   0       98.58      114.06      6.69 o 
   4   1   0     1003.11      939.31     24.13 o 
   6   1   0       95.38      125.01     19.41 o 
   8   1   0      246.05      237.93      9.88 o 
  10   1   0       16.85        9.93     13.28 o 
   0   2   0    55423.12    57289.26    764.51 o 
   2   2   0    55661.95    55072.25    250.92 o 
   4   2   0      567.72      549.08     24.02 o 
   6   2   0     1752.81     1641.31     44.47 o 
   8   2   0       92.81      113.13     11.96 o 
  10   2   0      240.23      313.98     15.70 o 
   2   3   0      628.23      508.35     15.39 o 
   6   3   0     7641.63     7767.59     96.31 o 
   8   3   0       60.65       53.83     10.73 o 
  10   3   0        3.15       11.43     12.69 o 
   0   4   0       12.02       25.66     12.25 o 
   2   4   0     4151.36     4663.22    115.71 o 
   4   4   0      664.07      797.57     31.09 o 
   6   4   0     2275.17     2396.60     58.16 o 
   8   4   0       80.88       85.25     12.21 o 
  10   4   0       39.85       37.45     15.56 o 
   4   5   0      432.28      448.90     28.64 o 
   6   5   0     1660.50     1642.36     59.66 o 
   8   5   0      315.28      294.98     17.59 o 
  10   5   0       23.61       11.72     11.50 o 
   0   6   0      655.34      639.00     15.74 o 
   2   6   0      918.98     1072.78     28.01 o 
   4   6   0      338.22      359.97     17.07 o 
   6   6   0     1147.46     1184.70     54.73 o 
   8   6   0      312.15      308.09     33.64 o 
  10   6   0        0.34        6.54      9.93 o 
   2   7   0       48.81       45.35     11.50 o 
   4   7   0     2993.07     2820.03     41.88 o 
   6   7   0     6454.72     6027.38    120.74 o 
   8   7   0       97.50       93.88     25.18 o 
  10   7   0        8.66       -0.52     12.77 o 
   0   8   0     7729.06     7403.01     75.85 o 
   2   8   0      812.74      891.69     22.81 o 
   4   8   0      489.75      419.26     22.94 o 
   6   8   0      197.89      154.45     33.25 o 
   8   8   0      101.13       61.08     23.93 o 
   2   9   0      882.74      853.36     25.15 o 
   4   9   0      196.94      186.88     19.81 o 
   6   9   0       48.68       43.07     30.96 o 
   8   9   0     1507.93     1442.22     44.21 o 
   0  10   0     1883.52     1651.67     46.94 o 
   2  10   0      215.87      206.34     23.54 o 
   4  10   0       88.10       84.97     31.75 o 
   6  10   0      755.90      810.55     47.76 o 
   8  10   0       71.94       47.14      9.18 o 
   2  11   0      263.28      267.88     16.91 o 
   4  11   0       61.05       46.06     29.70 o 
   6  11   0      304.28      329.79     30.58 o 
   0  12   0     3234.42     3744.72     67.15 o 
   2  12   0      291.34      280.66     16.12 o 
   4  12   0     1005.00      958.04     46.50 o 
   6  12   0      121.19      129.58     15.48 o 
   2  13   0       13.84       41.76     10.00 o 
   4  13   0      284.02      281.85     23.59 o 
   0  14   0      172.65      183.19     18.96 o 
   2  14   0       43.50       38.80     13.83 o 
   1   1   1      498.05      476.46      9.84 o 
   2   1   1    20740.12    22119.39     84.60 o 
   3   1   1     2565.25     2724.44     20.27 o 
   4   1   1       82.67      126.87      6.71 o 
   5   1   1      309.83      379.32     19.10 o 
   6   1   1       63.31       58.61      8.79 o 
   7   1   1      158.57      173.10      6.28 o 
   8   1   1        0.26       -3.38      5.51 o 
   9   1   1      157.12      148.08      7.11 o 
  10   1   1       52.90       58.71      7.66 o 
  11   1   1        0.05       11.45     10.25 o 
   0   2   1      797.36      722.43      9.59 o 
   1   2   1    10819.11    10879.00    115.97 o 
   2   2   1    47380.48    47917.89    426.30 o 
   3   2   1     7817.84     8718.13     57.30 o 
   4   2   1     1000.51     1199.67     22.81 o 
   5   2   1      492.48      485.53     18.00 o 
   6   2   1      221.41      228.30     15.59 o 
   7   2   1     4731.02     5099.12     73.93 o 
   8   2   1       46.29       41.10      5.78 o 
   9   2   1       19.82       30.64      5.83 o 
  10   2   1      223.47      256.90      9.45 o 
  11   2   1      259.35      253.82     37.49 o 
   1   3   1     1161.65     1143.42     20.20 o 
   2   3   1     9776.27    11153.29    213.88 o 
   3   3   1     4476.66     4623.49     40.82 o 
   4   3   1      413.06      429.26     16.83 o 
   5   3   1     1475.52     1518.40     40.65 o 
   6   3   1        0.37       20.46     22.51 o 
   7   3   1      235.64      228.75      8.25 o 
   8   3   1      144.51      155.55      7.32 o 
   9   3   1       24.08       18.66      6.17 o 
  10   3   1       16.38       20.13      9.54 o 
  11   3   1        1.45       16.59      8.45 o 
   0   4   1      177.30      205.73      6.26 o 
   1   4   1    13050.58    12948.28    183.37 o 
   2   4   1      439.23      522.60     10.47 o 
   3   4   1     2352.44     2419.18     58.05 o 
   4   4   1    12638.57    13410.15    318.61 o 
   5   4   1     4076.50     4115.98     94.88 o 
   6   4   1      633.08      733.40     24.60 o 
   7   4   1      443.58      441.27     12.32 o 
   8   4   1       33.15       34.23      8.47 o 
   9   4   1        2.00        2.12      8.34 o 
  10   4   1        0.03        3.09      8.66 o 
  11   4   1        0.56        1.29     10.77 o 
   1   5   1     7327.89     7119.73     99.14 o 
   2   5   1       11.90       18.55      3.89 o 
   3   5   1     1489.91     1501.92     22.82 o 
   4   5   1    17200.49    17939.92    348.47 o 
   5   5   1     5467.16     5486.77     60.20 o 
   6   5   1      167.35      168.64     21.01 o 
   7   5   1       13.57       17.92      9.16 o 
   8   5   1       94.72       85.34     13.66 o 
   9   5   1      364.68      347.76     14.57 o 
  10   5   1        1.82        0.39      8.26 o 
   0   6   1        1.10        5.55      5.80 o 
   1   6   1      851.50      817.81     14.90 o 
   2   6   1      680.84      721.01     19.61 o 
   3   6   1        0.21        2.70      6.50 o 
   4   6   1     3269.80     3414.53     42.19 o 
   5   6   1     1762.09     1866.70     45.80 o 
   6   6   1      330.15      321.27     44.23 o 
   7   6   1      183.77      140.38     21.14 o 
   8   6   1      142.06      134.24     19.68 o 
   9   6   1      223.03      283.53     13.64 o 
  10   6   1       41.24       41.43      7.60 o 
   1   7   1     3683.48     3146.12    142.67 o 
   2   7   1     1462.53     1394.04     40.47 o 
   3   7   1     1855.23     1770.46     28.60 o 
   4   7   1        5.15        2.67      8.50 o 
   5   7   1     1873.33     1801.60     47.74 o 
   6   7   1      590.11      561.57     32.12 o 
   7   7   1      184.45      135.16     22.18 o 
   8   7   1      104.16       79.68     18.18 o 
   9   7   1       39.48       46.73      9.25 o 
  10   7   1       17.35       11.77      6.99 o 
   0   8   1      639.67      594.89     24.48 o 
   1   8   1     4960.48     5106.78     44.87 o 
   2   8   1      475.78      463.68     14.61 o 
   3   8   1      694.79      587.80     19.36 o 
   4   8   1      694.56      636.34     18.88 o 
   5   8   1      548.38      472.60     31.24 o 
   6   8   1      148.42      169.94     28.80 o 
   7   8   1      214.14      179.82     22.97 o 
   8   8   1      170.15      146.06     18.35 o 
   9   8   1       68.03       60.56      8.01 o 
   1   9   1     1018.20      984.55     17.72 o 
   2   9   1        4.83       14.30      8.34 o 
   3   9   1      869.27      867.02     26.40 o 
   4   9   1       23.45       17.87     12.68 o 
   5   9   1       70.63       77.05     23.20 o 
   6   9   1       66.38       51.54     21.24 o 
   7   9   1      130.01      149.46     21.04 o 
   8   9   1      168.84      157.01     20.69 o 
   9   9   1        7.98       -0.02      7.67 o 
   0  10   1      600.95      608.00     21.80 o 
   1  10   1      275.66      258.98     12.46 o 
   2  10   1       20.18       16.28      7.08 o 
   3  10   1       39.79       55.36      8.42 o 
   4  10   1       18.01       24.25     20.85 o 
   5  10   1       30.58       30.85     21.42 o 
   6  10   1       79.19       99.60     21.44 o 
   7  10   1       19.22       16.87     15.41 o 
   8  10   1        1.26        1.91      5.72 o 
   1  11   1      112.55       80.34      9.47 o 
   2  11   1       98.25      100.93      9.67 o 
   3  11   1      482.20      450.31     15.97 o 
   4  11   1       35.72       48.99     20.21 o 
   5  11   1       74.54       66.04     20.80 o 
   6  11   1       84.93       86.02     17.34 o 
   7  11   1      165.68      135.57     16.42 o 
   0  12   1      173.10      198.84     16.05 o 
   1  12   1      305.55      335.69     12.52 o 
   2  12   1      169.96      185.87     11.35 o 
   3  12   1      138.12      133.92     11.99 o 
   4  12   1        0.35       -1.96     17.80 o 
   5  12   1        3.43        3.64     15.33 o 
   6  12   1       13.60       23.24      8.96 o 
   1  13   1       96.46      102.48     10.98 o 
   2  13   1       31.81       32.28      8.48 o 
   3  13   1       53.58       43.26     15.91 o 
   4  13   1      112.93      116.81     13.76 o 
   0  14   1      240.45      229.82     27.54 o 
   1  14   1        0.16        0.67     10.03 o 
   2  14   1        7.42        4.33      8.99 o 
   0   0   2     1053.69     1031.48      8.18 o 
   1   0   2    28163.69    29085.08    148.79 o 
   2   0   2     2488.96     2959.41     34.00 o 
   3   0   2     1547.09     1589.13     30.21 o 
   4   0   2    34826.15    34396.81    332.01 o 
   5   0   2      714.12      750.94     17.81 o 
   6   0   2       32.23       54.88      9.55 o 
   7   0   2      219.41      226.66     15.81 o 
   8   0   2     1915.42     1908.01     34.73 o 
   9   0   2      188.36      199.77     11.68 o 
  10   0   2       82.43       83.82     10.78 o 
  11   0   2      324.30      345.36     23.11 o 
   1   1   2       61.49       43.39      1.38 o 
   2   1   2       71.17       62.27      4.51 o 
   3   1   2     5125.90     5241.09     40.10 o 
   4   1   2      880.44      832.13     18.82 o 
   5   1   2      628.80      618.72     22.03 o 
   6   1   2      217.59      219.72     14.40 o 
   7   1   2       77.79       93.45      7.16 o 
   8   1   2      333.99      375.77      8.72 o 
   9   1   2        0.98        1.16      5.72 o 
  10   1   2       10.27       20.81      6.93 o 
  11   1   2        3.54        5.46      9.42 o 
   0   2   2     1388.46     1251.29     43.62 o 
   1   2   2     1125.42     1250.92     14.93 o 
   2   2   2     3226.24     3612.29     46.90 o 
   3   2   2      358.61      391.53      7.88 o 
   4   2   2      145.26      180.12      5.92 o 
   5   2   2      327.43      370.49     16.14 o 
   6   2   2     1331.34     1270.61     53.18 o 
   7   2   2      185.40      187.21      9.52 o 
   8   2   2      155.19      112.37      6.52 o 
   9   2   2      880.24      942.12     17.76 o 
  10   2   2      311.30      358.99     10.81 o 
  11   2   2      214.40      185.49     27.61 o 
   1   3   2     7785.75     7867.76    113.15 o 
   2   3   2    63426.08    63000.98    831.29 o 
   3   3   2      861.95     1095.34     18.09 o 
   4   3   2     3127.63     3247.01     37.52 o 
   5   3   2     1365.62     1423.40     36.60 o 
   6   3   2     2223.85     2270.22     53.44 o 
   7   3   2       49.93       41.97      6.35 o 
   8   3   2      143.98      125.53      6.91 o 
   9   3   2      372.48      361.56      9.96 o 
  10   3   2       13.70       27.55      9.09 o 
  11   3   2       33.77       33.70     14.21 o 
   0   4   2     1101.15     1156.95     16.49 o 
   1   4   2      200.95      221.26      5.21 o 
   2   4   2     2226.86     2544.86     16.32 o 
   3   4   2       93.71       98.82      6.55 o 
   4   4   2      421.76      476.64     26.60 o 
   5   4   2      601.56      625.07     40.70 o 
   6   4   2      532.83      507.65     21.50 o 
   7   4   2      114.73      121.03      9.11 o 
   8   4   2      285.36      260.50     11.47 o 
   9   4   2        5.09       -1.53      8.22 o 
  10   4   2      120.30      118.91     10.37 o 
  11   4   2       10.12       16.07     11.82 o 
   1   5   2      274.37      279.70      5.81 o 
   2   5   2     1829.03     1984.54     69.11 o 
   3   5   2       11.09        5.41      4.60 o 
   4   5   2      836.41      791.80     15.59 o 
   5   5   2      175.40      174.75     30.46 o 
   6   5   2     1595.13     1598.71     65.79 o 
   7   5   2       14.44       13.13      8.80 o 
   8   5   2      487.25      451.01     17.99 o 
   9   5   2        7.61        2.21      9.71 o 
  10   5   2      168.77      136.24      9.61 o 
   0   6   2     1170.08     1037.54     20.08 o 
   1   6   2       68.23       75.80      4.87 o 
   2   6   2      410.56      518.36     31.70 o 
   3   6   2      538.69      528.61     13.56 o 
   4   6   2        5.26       14.67     10.50 o 
   5   6   2      154.91      233.40     56.31 o 
   6   6   2       99.17      109.19     20.91 o 
   7   6   2        2.37       17.46     17.54 o 
   8   6   2       24.30       22.06     16.00 o 
   9   6   2      126.47      129.13     11.09 o 
  10   6   2       11.20       14.88      6.91 o 
   1   7   2      153.51      101.71     10.63 o 
   2   7   2     1209.53     1247.72     46.85 o 
   3   7   2       70.09       74.11      8.70 o 
   4   7   2     2362.09     2297.56     25.45 o 
   5   7   2      167.21      172.03     22.72 o 
   6   7   2      771.39      747.50     63.69 o 
   7   7   2        3.35       -4.04     18.87 o 
   8   7   2     1122.70     1071.45     70.93 o 
   9   7   2       13.52       10.37      8.37 o 
  10   7   2       64.00       33.37      9.87 o 
   0   8   2     1634.47     1623.68     37.32 o 
   1   8   2     1515.87     1511.57     39.31 o 
   2   8   2        0.16      -10.17     10.17 o 
   3   8   2      219.09      250.27     10.84 o 
   4   8   2       78.18       71.29     20.86 o 
   5   8   2       95.35      102.37     22.05 o 
   6   8   2      191.09      163.57     24.36 o 
   7   8   2       36.06       21.98     18.87 o 
   8   8   2       60.28       53.86     15.94 o 
   9   8   2       28.46       18.74      7.36 o 
   1   9   2       38.94       32.04      8.05 o 
   2   9   2     3112.57     3132.93     30.53 o 
   3   9   2      355.88      338.43     15.45 o 
   4   9   2      587.05      505.39     22.00 o 
   5   9   2      329.26      322.06     28.43 o 
   6   9   2      396.93      404.91     34.81 o 
   7   9   2       32.10       14.66     16.81 o 
   8   9   2      208.99      148.56     11.63 o 
   9   9   2       62.85       53.64      6.49 o 
   0  10   2       38.49       34.40     12.50 o 
   1  10   2      127.38      117.02      8.46 o 
   2  10   2       20.46       21.99      7.02 o 
   3  10   2      165.51      153.30     16.42 o 
   4  10   2      130.07       96.34     23.27 o 
   5  10   2      152.10      161.89     24.47 o 
   6  10   2      827.32      829.22     38.26 o 
   7  10   2      308.65      289.21     20.25 o 
   8  10   2      287.50      200.25     10.98 o 
   1  11   2      489.61      487.95     12.68 o 
   2  11   2      285.63      294.55     12.01 o 
   3  11   2       58.18       52.78     10.45 o 
   4  11   2        2.19        6.18     10.08 o 
   5  11   2       94.51       94.27     20.94 o 
   6  11   2        1.33        2.18     15.36 o 
   7  11   2       36.74       37.72      6.48 o 
   0  12   2       88.08      136.23     14.31 o 
   1  12   2      295.16      316.86     12.08 o 
   2  12   2       35.61       42.96      8.94 o 
   3  12   2      234.91      269.97     14.35 o 
   4  12   2     1026.05     1206.17     34.94 o 
   5  12   2      146.45      189.53     17.59 o 
   6  12   2       39.99       47.13     14.56 o 
   1  13   2       25.35       35.51     11.29 o 
   2  13   2       15.34       27.02     10.10 o 
   3  13   2       91.31       95.24     15.69 o 
   4  13   2       60.30       59.43     12.01 o 
   0  14   2       24.90       26.70     10.25 o 
   1  14   2       30.44       32.71     10.17 o 
   2  14   2       51.51       38.98     13.23 o 
   1   1   3     1190.85     1154.11      9.72 o 
   2   1   3     4550.83     5017.92     87.08 o 
   3   1   3     7722.23     8260.65    131.11 o 
   4   1   3      855.99      951.62     19.19 o 
   5   1   3     6694.27     6949.66     53.23 o 
   6   1   3      497.16      580.50     23.32 o 
   7   1   3      140.18      140.66      7.27 o 
   8   1   3        3.61        9.61      5.48 o 
   9   1   3      712.26      713.63     26.36 o 
  10   1   3      257.70      304.27     10.14 o 
  11   1   3      163.72      175.37     20.07 o 
   0   2   3    48194.87    46591.82    415.99 o 
   1   2   3     4516.77     4690.87     90.94 o 
   2   2   3     3913.09     4231.15     35.65 o 
   3   2   3     4293.06     4401.78     32.31 o 
   4   2   3        4.09        7.10      3.99 o 
   5   2   3      107.76       98.73      9.94 o 
   6   2   3     2649.42     2610.47     38.50 o 
   7   2   3     1002.34     1048.19     29.96 o 
   8   2   3      109.17       89.71      6.42 o 
   9   2   3      100.91      118.07      7.86 o 
  10   2   3        9.99       27.09      7.59 o 
  11   2   3       65.68       56.70     17.06 o 
   1   3   3      264.16      303.34      9.56 o 
   2   3   3      953.94     1102.48     32.66 o 
   3   3   3      749.73      758.88     11.02 o 
   4   3   3     2731.20     2910.47     26.22 o 
   5   3   3      137.65      106.93     13.42 o 
   6   3   3       54.39       53.83     15.52 o 
   7   3   3      834.36      882.76     15.68 o 
   8   3   3       20.20       22.60      6.41 o 
   9   3   3      178.27      156.21      8.56 o 
  10   3   3       27.21       36.01      8.07 o 
  11   3   3       62.23       69.86     15.59 o 
   0   4   3    23549.15    23749.49    195.06 o 
   1   4   3      585.85      606.74      9.32 o 
   2   4   3       55.10       50.07      5.48 o 
   3   4   3     7415.29     7586.15     42.51 o 
   4   4   3     2712.28     2702.93     32.66 o 
   5   4   3      627.31      715.83     22.99 o 
   6   4   3      184.24      204.69     12.68 o 
   7   4   3      894.28      876.20     15.77 o 
   8   4   3      181.93      165.09     10.73 o 
   9   4   3        6.25       11.41      7.19 o 
  10   4   3       40.91       27.28      8.87 o 
  11   4   3       29.70       28.30     12.41 o 
   1   5   3     9686.50     9798.77    195.57 o 
   2   5   3      434.41      337.53     13.57 o 
   3   5   3     1976.96     2486.21     28.63 o 
   4   5   3       52.52       25.37      9.81 o 
   5   5   3     3148.05     3135.45     94.09 o 
   6   5   3     2402.88     2481.68     50.12 o 
   7   5   3      823.98      744.52     20.91 o 
   8   5   3      630.09      628.08     19.67 o 
   9   5   3      303.38      303.90     11.41 o 
  10   5   3       21.62       13.66      7.61 o 
   0   6   3     1222.86     1167.02     32.38 o 
   1   6   3     3713.01     3963.53    108.94 o 
   2   6   3      557.00      549.48     10.81 o 
   3   6   3        0.37        6.06      6.57 o 
   4   6   3      284.49      326.32     15.86 o 
   5   6   3      299.40      339.79     23.20 o 
   6   6   3      563.88      593.43     30.43 o 
   7   6   3       49.88       51.77     17.33 o 
   8   6   3        0.29        6.17     17.87 o 
   9   6   3        6.25       27.92      9.42 o 
  10   6   3       75.08       83.82     11.13 o 
   1   7   3      792.78      684.18     17.04 o 
   2   7   3     1902.49     1875.00     26.53 o 
   3   7   3     1342.88     1387.35     25.99 o 
   4   7   3      309.75      322.54     16.09 o 
   5   7   3      386.14      367.49     26.80 o 
   6   7   3     1094.18     1105.53     38.61 o 
   7   7   3       13.06        0.19     18.94 o 
   8   7   3       75.35       53.43     16.13 o 
   9   7   3      117.77      102.79      9.51 o 
  10   7   3       10.51        5.02      6.56 o 
   0   8   3     8853.09     9470.39     88.62 o 
   1   8   3     1493.09     1427.87     22.40 o 
   2   8   3      826.23      886.91     19.50 o 
   3   8   3      462.33      390.79     12.93 o 
   4   8   3       12.30       19.89     12.06 o 
   5   8   3       23.94        1.45     21.77 o 
   6   8   3      251.36      236.98     24.49 o 
   7   8   3       85.52       84.21     19.86 o 
   8   8   3       13.60       11.00      9.53 o 
   9   8   3       16.29       13.82      7.13 o 
   1   9   3      115.01       99.59      9.20 o 
   2   9   3      676.60      619.24     18.53 o 
   3   9   3      564.37      547.19     15.19 o 
   4   9   3      360.71      373.23     20.16 o 
   5   9   3       14.35       31.31     20.39 o 
   6   9   3      114.33      119.20     21.08 o 
   7   9   3       67.14       93.08     18.35 o 
   8   9   3        2.08        1.95      8.65 o 
   9   9   3       21.99       13.13      5.88 o 
   0  10   3      144.81      121.10     11.37 o 
   1  10   3      417.41      450.35     12.28 o 
   2  10   3     1216.22     1162.09     26.45 o 
   3  10   3      309.55      285.71     26.33 o 
   4  10   3      188.80      189.76     16.72 o 
   5  10   3      107.79      113.27     23.96 o 
   6  10   3       54.37       68.09     19.63 o 
   7  10   3        0.79        0.78      9.25 o 
   8  10   3        0.10        4.78      6.22 o 
   1  11   3        0.60        0.71      6.97 o 
   2  11   3      503.68      488.57     13.81 o 
   3  11   3      143.05      143.43     12.31 o 
   4  11   3      204.12      224.53     14.35 o 
   5  11   3        3.98        0.86     18.40 o 
   6  11   3        0.29        2.12     14.67 o 
   7  11   3      135.15      100.08     16.38 o 
   0  12   3      334.15      350.11     17.85 o 
   1  12   3      568.11      628.52     17.29 o 
   2  12   3       40.73       28.29     11.41 o 
   3  12   3      392.85      381.79     28.96 o 
   4  12   3      168.68      173.36     19.17 o 
   5  12   3      115.66      133.31     15.14 o 
   6  12   3       10.43       11.11     13.29 o 
   1  13   3      459.64      561.72     18.76 o 
   2  13   3      311.09      316.80     16.63 o 
   3  13   3      185.30      186.16      9.58 o 
   4  13   3       12.62       10.58     10.25 o 
   0  14   3      135.74      131.17     11.65 o 
   1  14   3      206.61      176.71     14.22 o 
   2  14   3      177.82      159.55     15.32 o 
   0   0   4    16072.75    15972.30     42.80 o 
   1   0   4    58605.13    57980.13    299.77 o 
   2   0   4    17972.85    18293.67    129.10 o 
   3   0   4     9998.64     9847.21     77.24 o 
   4   0   4     7846.19     8498.26     60.80 o 
   5   0   4     1949.24     1994.02     31.73 o 
   6   0   4      722.65      709.30     32.81 o 
   7   0   4     3243.34     3532.48     66.03 o 
   8   0   4      245.43      229.76     12.37 o 
   9   0   4        0.67       12.10      9.79 o 
  10   0   4       51.26       46.31     10.31 o 
  11   0   4      570.92      624.36     28.75 o 
   1   1   4      646.29      758.87      8.01 o 
   2   1   4      546.25      526.30     11.98 o 
   3   1   4     1303.82     1490.87     13.88 o 
   4   1   4      129.64      117.23     11.04 o 
   5   1   4      444.86      416.52     13.32 o 
   6   1   4      295.75      328.59     12.16 o 
   7   1   4     1126.75     1222.78     33.34 o 
   8   1   4       67.93       69.88      6.54 o 
   9   1   4      217.06      210.04      9.21 o 
  10   1   4        2.91        0.68      6.83 o 
  11   1   4       15.63       30.23     16.67 o 
   0   2   4      243.06      224.16     11.76 o 
   1   2   4     1638.56     1737.55     18.15 o 
   2   2   4     2586.97     2788.59     29.68 o 
   3   2   4     1099.21     1067.00     17.75 o 
   4   2   4      467.83      615.18      9.96 o 
   5   2   4       39.53       19.33      8.90 o 
   6   2   4      682.11      625.42     27.18 o 
   7   2   4      113.70      112.60      7.67 o 
   8   2   4       34.29       23.67      6.05 o 
   9   2   4       13.45        7.20      6.30 o 
  10   2   4       25.49       25.33      7.66 o 
  11   2   4        4.90        1.14     14.72 o 
   1   3   4     8689.84     8416.23     42.91 o 
   2   3   4    20563.60    22050.86    197.03 o 
   3   3   4     3119.78     3016.26     30.56 o 
   4   3   4     4535.62     5168.18     69.48 o 
   5   3   4     4258.29     4111.29     46.11 o 
   6   3   4      956.50     1018.20     26.40 o 
   7   3   4      806.10      899.00     19.18 o 
   8   3   4      388.27      412.95     13.92 o 
   9   3   4      305.17      291.01     13.08 o 
  10   3   4       69.28       77.16      7.07 o 
  11   3   4        0.06       -7.81     13.74 o 
   0   4   4     1970.67     1974.86     37.08 o 
   1   4   4     2976.82     2978.02     28.94 o 
   2   4   4     3741.71     3833.48     87.83 o 
   3   4   4      309.41      364.23     12.63 o 
   4   4   4     1110.65     1208.09     22.68 o 
   5   4   4        2.23        8.07     11.60 o 
   6   4   4       68.37       88.48     13.86 o 
   7   4   4      163.78      153.09     11.63 o 
   8   4   4       11.49        9.70      7.61 o 
   9   4   4        0.12       -7.01      7.01 o 
  10   4   4        1.28       10.51      8.06 o 
  11   4   4       10.42       14.49     11.43 o 
   1   5   4       50.91       56.52      7.71 o 
   2   5   4     4308.26     5027.39     46.22 o 
   3   5   4     1377.70     1415.06     25.53 o 
   4   5   4     1012.49      983.83     22.38 o 
   5   5   4      353.06      377.59     21.25 o 
   6   5   4      660.15      715.38     29.28 o 
   7   5   4      941.27      970.48     33.40 o 
   8   5   4       86.82       72.79      9.79 o 
   9   5   4      504.99      497.58     13.37 o 
  10   5   4        0.51       -0.69      9.46 o 
   0   6   4       39.22       28.22      9.29 o 
   1   6   4     3833.14     4014.98    101.46 o 
   2   6   4      130.95      163.80     12.10 o 
   3   6   4      461.24      546.57     15.00 o 
   4   6   4      986.72     1052.53     59.43 o 
   5   6   4       61.30       68.59     18.76 o 
   6   6   4      660.25      656.62     30.40 o 
   7   6   4       50.45       45.33     16.84 o 
   8   6   4       95.80       68.31     12.75 o 
   9   6   4        0.18       -1.16      8.42 o 
  10   6   4        0.71        1.12      8.50 o 
   1   7   4      340.43      385.06     17.63 o 
   2   7   4       10.24        9.11      6.76 o 
   3   7   4      980.46      922.05     19.82 o 
   4   7   4      193.46      160.18     14.71 o 
   5   7   4     2409.17     2357.88    198.41 o 
   6   7   4      423.23      434.95     27.33 o 
   7   7   4      620.25      632.78     58.91 o 
   8   7   4      300.38      277.76     13.46 o 
   9   7   4      164.29      133.85     15.02 o 
  10   7   4        5.69       10.50      7.72 o 
   0   8   4      150.02      191.04     16.95 o 
   1   8   4     1873.50     1921.66     29.66 o 
   2   8   4        1.76       -0.05      7.30 o 
   3   8   4     1103.65      992.07     21.89 o 
   4   8   4      753.27      705.07     29.84 o 
   5   8   4       63.79       58.91     20.25 o 
   6   8   4       61.49       34.98     18.83 o 
   7   8   4       22.15       24.24     16.77 o 
   8   8   4        5.40       -1.09      8.72 o 
   9   8   4       17.39       18.10      8.34 o 
   1   9   4     2178.93     2143.23     44.74 o 
   2   9   4     1158.11     1166.48     20.18 o 
   3   9   4     2061.56     1992.87     36.09 o 
   4   9   4      911.63      985.98     56.42 o 
   5   9   4      353.80      345.35     35.52 o 
   6   9   4       36.23       45.91     19.45 o 
   7   9   4       61.51       79.86     16.93 o 
   8   9   4        6.08        4.16      7.45 o 
   9   9   4       19.90       28.15      7.23 o 
   0  10   4      361.44      348.61     15.52 o 
   1  10   4       45.81       43.42      6.84 o 
   2  10   4      998.87      898.96     27.72 o 
   3  10   4        8.00       16.97     16.87 o 
   4  10   4      213.01      200.88     17.15 o 
   5  10   4      300.12      314.59     25.66 o 
   6  10   4      463.13      485.09     42.19 o 
   7  10   4      218.06      213.61     14.87 o 
   8  10   4        5.80        4.32      5.89 o 
   1  11   4        3.99        4.38      7.30 o 
   2  11   4       10.45        3.18     11.23 o 
   3  11   4       35.22       49.40     10.15 o 
   4  11   4       30.30       21.36     10.84 o 
   5  11   4       79.24       88.88     19.60 o 
   6  11   4        0.85        6.51      7.75 o 
   7  11   4        5.82       11.97      8.71 o 
   0  12   4     2211.74     2512.88     57.51 o 
   1  12   4       59.05       68.03     10.17 o 
   2  12   4       53.24       51.53     11.00 o 
   3  12   4      562.33      618.14     18.71 o 
   4  12   4       24.53       26.25      8.40 o 
   5  12   4      437.58      442.24     53.52 o 
   6  12   4        9.65       23.24     12.54 o 
   1  13   4       26.93       27.59      9.29 o 
   2  13   4       15.22        9.43      8.87 o 
   3  13   4        7.67        8.14      7.19 o 
   4  13   4        0.29       17.99     14.35 o 
   0  14   4      132.73      104.49     11.51 o 
   1  14   4       24.81       23.55      8.65 o 
   1   1   5     1313.73     1327.66     25.01 o 
   2   1   5     9494.84     9705.40     49.83 o 
   3   1   5      165.74      191.85      7.37 o 
   4   1   5     1987.72     2312.73     27.20 o 
   5   1   5        3.35       14.66     11.74 o 
   6   1   5     1369.06     1576.94     31.20 o 
   7   1   5      122.28      122.69      8.46 o 
   8   1   5      893.43      961.34     58.53 o 
   9   1   5       73.01       55.02      7.36 o 
  10   1   5      271.49      271.09     11.98 o 
  11   1   5       58.38       76.41     17.22 o 
   0   2   5     1799.53     1701.59     24.58 o 
   1   2   5     1059.32     1015.61     11.26 o 
   2   2   5     2041.02     2089.88     27.07 o 
   3   2   5     3045.91     3247.97     37.11 o 
   4   2   5     4984.07     5531.88     38.70 o 
   5   2   5      928.55     1078.91     19.68 o 
   6   2   5     3070.37     3102.09     62.22 o 
   7   2   5     1251.69     1335.10     30.33 o 
   8   2   5      640.28      574.38     14.91 o 
   9   2   5       10.53       10.20      6.85 o 
  10   2   5      480.68      557.90     15.38 o 
  11   2   5      318.48      384.38     23.10 o 
   1   3   5      277.53      255.91      8.45 o 
   2   3   5      435.73      483.64     13.42 o 
   3   3   5      133.14      144.05      5.75 o 
   4   3   5      168.16      118.78      6.31 o 
   5   3   5      238.85      248.59     15.28 o 
   6   3   5      569.48      598.30     41.58 o 
   7   3   5       76.95       69.65      8.49 o 
   8   3   5     2043.33     2103.24     61.09 o 
   9   3   5        7.69        3.88      6.95 o 
  10   3   5        6.32       16.86      8.39 o 
  11   3   5        0.28        9.64     13.17 o 
   0   4   5     3532.54     3112.93     29.01 o 
   1   4   5      335.15      408.83     11.22 o 
   2   4   5      636.50      644.36     14.28 o 
   3   4   5      636.47      825.09     16.78 o 
   4   4   5     2934.31     2719.84     32.70 o 
   5   4   5      265.19      223.29     16.31 o 
   6   4   5      135.68      116.97     18.86 o 
   7   4   5       92.65      113.62     14.68 o 
   8   4   5      313.37      310.12     10.61 o 
   9   4   5      271.55      282.64     12.84 o 
  10   4   5       51.90       60.85      8.71 o 
  11   4   5       18.91       36.52     11.33 o 
   1   5   5     4194.43     4616.36     53.37 o 
   2   5   5    20062.44    21735.12     78.97 o 
   3   5   5      841.18      859.80     14.73 o 
   4   5   5      573.95      519.83     17.44 o 
   5   5   5      527.43      463.69     20.61 o 
   6   5   5      706.94      765.04     28.76 o 
   7   5   5      315.01      316.35     15.06 o 
   8   5   5      145.59      149.62     10.04 o 
   9   5   5       15.29       22.31      7.65 o 
  10   5   5        5.24        7.99      9.08 o 
   0   6   5       51.16       74.79     10.35 o 
   1   6   5      675.99      658.21     12.88 o 
   2   6   5     1413.99     1389.01    108.30 o 
   3   6   5      181.71      140.95     12.32 o 
   4   6   5      629.04      580.52     19.58 o 
   5   6   5      793.71      875.38     34.85 o 
   6   6   5      490.52      498.82     27.09 o 
   7   6   5       32.05       44.88     16.59 o 
   8   6   5       15.57        5.64      9.96 o 
   9   6   5        3.24       10.55     10.79 o 
  10   6   5       83.32       93.35      9.27 o 
   1   7   5      842.00      869.38     35.43 o 
   2   7   5     7071.84     6615.10    139.35 o 
   3   7   5      504.45      512.90     18.60 o 
   4   7   5      165.95      163.32      9.96 o 
   5   7   5      300.00      310.47     23.23 o 
   6   7   5      248.76      223.63     38.45 o 
   7   7   5        5.47        4.97     15.47 o 
   8   7   5       77.04       92.31     10.56 o 
   9   7   5       22.11       21.34     10.24 o 
  10   7   5       20.50       11.13     11.27 o 
   0   8   5      661.43      510.89     33.80 o 
   1   8   5       12.45       12.15     10.72 o 
   2   8   5      480.60      407.12     12.83 o 
   3   8   5      572.64      625.83     18.27 o 
   4   8   5     1448.59     1391.26     42.63 o 
   5   8   5     1087.15     1053.83     93.84 o 
   6   8   5        2.77        7.45     17.40 o 
   7   8   5        0.10       13.71     16.35 o 
   8   8   5      176.06      178.44     10.59 o 
   9   8   5        7.59        6.96      8.09 o 
   1   9   5      627.43      590.72     13.59 o 
   2   9   5     1182.74     1077.52     19.78 o 
   3   9   5      283.64      285.85     17.34 o 
   4   9   5       60.90       67.25     10.85 o 
   5   9   5       57.65       60.37     20.50 o 
   6   9   5       56.56       75.77     19.07 o 
   7   9   5        1.40        3.46      9.79 o 
   8   9   5       80.13       54.57     15.81 o 
   0  10   5      277.36      312.01     14.21 o 
   1  10   5       45.22       52.64      7.73 o 
   2  10   5      792.84      787.81     27.16 o 
   3  10   5      263.32      228.17     32.78 o 
   4  10   5       43.03       59.79     13.57 o 
   5  10   5       10.01        0.52     18.32 o 
   6  10   5       20.94       31.83     15.96 o 
   7  10   5       50.31       41.81     10.54 o 
   8  10   5       25.66       37.59     11.28 o 
   1  11   5       36.90       29.25      6.71 o 
   2  11   5       63.61       36.34     12.40 o 
   3  11   5       16.40       18.71      9.62 o 
   4  11   5      144.54      199.97     14.26 o 
   5  11   5       21.41       27.09      8.86 o 
   6  11   5      143.28       69.22     36.19 o 
   7  11   5        7.27       14.90     12.61 o 
   0  12   5     1007.61      992.69     25.36 o 
   1  12   5       35.26       40.76     13.26 o 
   2  12   5        1.66        3.50     10.56 o 
   3  12   5        4.68       -5.99     10.05 o 
   4  12   5      119.67      110.19     12.05 o 
   5  12   5        2.48        5.06     10.72 o 
   6  12   5        0.24        7.60     11.18 o 
   1  13   5        3.59       14.88      8.55 o 
   2  13   5      397.34      469.31     26.61 o 
   3  13   5       72.96       73.78      8.17 o 
   4  13   5       25.57       22.81     13.13 o 
   0  14   5       86.30       67.64     12.21 o 
   1  14   5       25.34       18.59     10.79 o 
   0   0   6     8756.59     8458.76    403.66 o 
   1   0   6    41680.48    39263.46   2698.64 o 
   2   0   6       79.87       95.87      4.68 o 
   3   0   6    40238.23    40422.04    145.23 o 
   4   0   6     6509.38     7050.91    209.08 o 
   5   0   6     1079.60      957.38     54.63 o 
   6   0   6      576.47      539.46     28.97 o 
   7   0   6     1874.38     1739.27     28.20 o 
   8   0   6      302.33      312.01     20.05 o 
   9   0   6        8.16       -1.09     12.62 o 
  10   0   6       12.79       10.68     13.17 o 
  11   0   6       11.84       27.75     15.70 o 
   1   1   6      386.13      370.48     10.25 o 
   2   1   6      926.36      837.44     15.33 o 
   4   1   6      188.65      222.40      6.89 o 
   5   1   6       21.00       26.71      8.55 o 
   6   1   6        7.88       16.76      9.97 o 
   7   1   6      238.87      216.43     11.68 o 
   8   1   6       42.00       31.94     11.96 o 
   9   1   6       47.91       50.18      9.22 o 
  10   1   6       60.44       72.78     11.68 o 
  11   1   6        4.84        7.11     15.09 o 
   0   2   6       23.00       35.78      5.50 o 
   1   2   6     4018.37     3992.38    125.96 o 
   2   2   6      863.40      942.85     15.70 o 
   3   2   6     5786.90     6347.99     32.47 o 
   4   2   6     3653.13     4204.16     60.76 o 
   5   2   6     1656.74     1720.53     24.01 o 
   6   2   6       27.46       25.21     19.43 o 
   7   2   6     1267.86     1192.69     36.66 o 
   8   2   6        0.87        5.52     11.96 o 
   9   2   6      127.72      146.82     10.07 o 
  10   2   6       13.78       19.91      8.58 o 
  11   2   6       42.29       43.10     14.58 o 
   1   3   6    11407.92    11791.04    225.87 o 
   2   3   6        5.98       15.34      5.99 o 
   3   3   6    14888.11    16670.99     63.56 o 
   4   3   6      591.17      709.23     11.78 o 
   5   3   6     1127.84     1208.33     39.65 o 
   6   3   6      191.48      126.00     22.25 o 
   7   3   6      942.31      959.72     23.40 o 
   8   3   6       50.33       53.97      8.27 o 
   9   3   6      363.67      373.30     12.06 o 
  10   3   6        0.29        3.34      8.36 o 
  11   3   6       75.11       78.29     14.16 o 
   0   4   6      657.73      556.87     19.45 o 
   1   4   6       63.49       65.32      7.41 o 
   2   4   6      657.76      780.94     18.75 o 
   3   4   6     1560.72     1722.84     25.72 o 
   4   4   6      494.86      421.33     15.05 o 
   5   4   6      261.00      265.51     16.88 o 
   6   4   6      424.04      473.59     24.59 o 
   7   4   6      144.87      105.88     13.58 o 
   8   4   6        8.02       12.26      7.39 o 
   9   4   6       70.16       67.49      8.39 o 
  10   4   6      143.66      132.32     13.34 o 
  11   4   6       24.59       24.09     10.65 o 
   1   5   6     1445.37     1588.07     23.50 o 
   2   5   6     1782.58     2080.95     79.82 o 
   3   5   6     2404.19     2479.34     28.21 o 
   4   5   6       10.65        9.87      8.74 o 
   5   5   6      267.33      257.06     14.83 o 
   6   5   6       12.81       18.82     23.31 o 
   7   5   6       51.37       68.15     12.50 o 
   8   5   6       10.33        4.09      8.86 o 
   9   5   6      271.56      268.74     12.14 o 
  10   5   6      111.80       94.51     13.35 o 
   0   6   6      407.82      366.82     37.09 o 
   1   6   6      284.57      237.09      9.47 o 
   2   6   6        0.99       -3.24     10.58 o 
   3   6   6        1.58       12.87      9.48 o 
   4   6   6      122.02      119.90     16.38 o 
   5   6   6      135.22      169.56     26.66 o 
   6   6   6       38.60       39.25     23.90 o 
   7   6   6      173.37      155.07     17.65 o 
   8   6   6       12.80       15.38     11.68 o 
   9   6   6        0.72        9.57     10.51 o 
  10   6   6      115.38       95.73     25.58 o 
   1   7   6       60.58       61.44      7.85 o 
   2   7   6      566.48      686.08     16.77 o 
   3   7   6        7.15        2.99      9.19 o 
   4   7   6        5.96        3.72      7.93 o 
   5   7   6      608.29      651.05     36.61 o 
   6   7   6      151.83      175.66     19.46 o 
   7   7   6       54.42       49.57     15.67 o 
   8   7   6       44.78       31.79     11.71 o 
   9   7   6      361.93      357.02     14.02 o 
  10   7   6       73.46       60.42     11.26 o 
   0   8   6      405.44      434.53     38.72 o 
   1   8   6      514.91      459.46     14.43 o 
   2   8   6       52.69       56.36      8.81 o 
   3   8   6      491.15      459.50     18.02 o 
   4   8   6      143.30      159.23     10.67 o 
   5   8   6      225.40      207.73     15.05 o 
   6   8   6      136.74      162.50     25.68 o 
   7   8   6        4.83       -4.64     11.40 o 
   8   8   6        4.95        8.82      9.63 o 
   9   8   6        1.22       -2.75      7.21 o 
   1   9   6     1511.13     1366.11     25.06 o 
   2   9   6       29.32       33.26      8.78 o 
   3   9   6     1269.39     1234.89     32.60 o 
   4   9   6       61.54       65.94     10.96 o 
   5   9   6       40.53       55.43     20.52 o 
   6   9   6       31.13       35.64     16.39 o 
   7   9   6       12.41       16.04     12.33 o 
   8   9   6        9.64       -0.52      7.64 o 
   0  10   6       14.46       26.02      9.11 o 
   1  10   6      222.86      209.80     11.82 o 
   2  10   6        5.88        5.39     11.53 o 
   3  10   6     1721.96     1540.87     30.30 o 
   4  10   6       88.71      108.01     14.74 o 
   5  10   6      458.20      461.75     44.68 o 
   6  10   6       15.02       16.23      9.20 o 
   7  10   6      519.71      363.94    110.16 o 
   8  10   6       14.63       25.40      7.82 o 
   1  11   6      428.40      433.70     15.78 o 
   2  11   6       13.42       18.53     10.49 o 
   3  11   6      149.94      150.88     11.71 o 
   4  11   6      154.46      157.98     13.87 o 
   5  11   6       58.83       47.27      9.72 o 
   6  11   6        5.49       12.75     17.30 o 
   7  11   6        0.99       10.59     10.95 o 
   0  12   6        3.28       14.89     11.80 o 
   1  12   6     1206.88     1423.65     81.08 o 
   2  12   6       34.12       39.80      9.61 o 
   3  12   6      463.39      494.37     19.51 o 
   4  12   6       24.01       29.53      8.14 o 
   5  12   6      137.18      128.39     19.28 o 
   6  12   6       51.84       34.01      9.19 o 
   1  13   6       15.73       20.71      7.63 o 
   2  13   6       10.95       12.26      8.64 o 
   3  13   6       39.49       43.10      8.72 o 
   4  13   6       23.21       24.29     11.47 o 
   1   1   7     1916.09     1725.86     19.19 o 
   2   1   7     4503.25     4168.04     27.73 o 
   3   1   7     1789.12     2110.63     37.01 o 
   4   1   7     7306.57     8085.05     58.21 o 
   5   1   7        6.53       -3.03     11.90 o 
   6   1   7     1868.94     2176.01     53.48 o 
   7   1   7       19.29       20.17     10.75 o 
   8   1   7      481.91      440.48     18.62 o 
   9   1   7      140.46      124.59     11.30 o 
  10   1   7       16.81        9.03      8.29 o 
  11   1   7        1.32      -10.34     13.98 o 
   0   2   7     3236.29     3208.20     62.14 o 
   1   2   7     1521.47     1516.77     15.12 o 
   2   2   7     3555.01     3399.55     61.92 o 
   3   2   7     3889.16     4349.30     35.81 o 
   4   2   7     2288.18     2402.52     34.77 o 
   5   2   7       16.07        3.00     12.29 o 
   6   2   7     2005.28     2060.28     36.98 o 
   7   2   7       31.37       37.58     10.53 o 
   8   2   7      138.86       96.24     13.21 o 
   9   2   7        0.49        1.21      7.87 o 
  10   2   7      614.79      709.13     18.38 o 
  11   2   7       17.11       24.25     13.74 o 
   1   3   7     2854.42     2759.89     35.63 o 
   2   3   7      283.45      245.89      7.61 o 
   3   3   7      170.09      164.52      8.36 o 
   4   3   7     2649.13     2981.32     34.62 o 
   5   3   7        1.09        4.92     10.79 o 
   6   3   7        6.82       10.50     15.21 o 
   7   3   7      199.14      212.07     12.94 o 
   8   3   7       23.55       22.99     10.48 o 
   9   3   7       43.68       42.22      8.27 o 
  10   3   7       55.53       40.75      9.07 o 
  11   3   7        2.56        1.96     11.85 o 
   0   4   7    19492.60    19458.94    104.89 o 
   1   4   7     1874.70     2186.81     21.72 o 
   2   4   7      754.49      967.22     22.16 o 
   3   4   7     2431.28     2442.93     40.43 o 
   4   4   7     6165.49     5843.34    216.85 o 
   5   4   7      313.97      395.99     20.52 o 
   6   4   7       34.93       38.86     15.80 o 
   7   4   7      315.02      338.44     14.97 o 
   8   4   7      370.34      360.01     11.29 o 
   9   4   7        9.82        6.18      7.34 o 
  10   4   7       65.53       54.28     16.78 o 
  11   4   7        0.22        6.40      8.85 o 
   1   5   7     3715.85     3588.62     49.03 o 
   2   5   7    12454.35    12799.00    256.02 o 
   3   5   7       17.08       22.79      6.74 o 
   4   5   7      525.59      422.71     32.99 o 
   5   5   7       15.30       16.02     11.41 o 
   6   5   7     1144.46     1099.27     50.42 o 
   7   5   7      434.14      440.08     27.54 o 
   8   5   7      286.52      304.99     13.05 o 
   9   5   7      262.85      263.55     11.85 o 
  10   5   7       29.51       35.35     16.30 o 
   0   6   7    10448.88    11021.10    401.71 o 
   1   6   7       67.35       82.11      8.03 o 
   2   6   7      889.31      951.72     17.40 o 
   3   6   7      280.19      301.86     11.11 o 
   4   6   7       78.64       99.02     12.35 o 
   5   6   7        4.54       16.55     14.62 o 
   6   6   7     1652.40     1574.94     60.30 o 
   7   6   7      253.03      244.17     19.74 o 
   8   6   7       75.87       83.16     12.46 o 
   9   6   7        6.07        8.92      9.96 o 
  10   6   7       39.82       61.39     14.57 o 
   1   7   7      856.17      796.29     18.17 o 
   2   7   7     2827.73     2928.94     30.76 o 
   3   7   7       22.78       16.59     10.18 o 
   4   7   7      102.06      112.42      9.59 o 
   5   7   7       64.34       53.01     20.56 o 
   6   7   7      459.54      447.34     38.42 o 
   7   7   7      211.95      196.22     17.96 o 
   8   7   7        2.33        4.15     10.93 o 
   9   7   7        7.29       10.31      8.58 o 
   0   8   7     6427.03     5497.66     75.57 o 
   1   8   7       95.14       83.13     10.01 o 
   2   8   7      348.53      344.60     12.59 o 
   3   8   7       39.99       35.77      9.05 o 
   4   8   7     2176.99     2046.23     58.33 o 
   5   8   7       54.29       51.85     12.67 o 
   6   8   7        4.41       -4.13     25.40 o 
   7   8   7       29.55       32.74     14.54 o 
   8   8   7       17.96       19.62      9.39 o 
   9   8   7        2.55        9.07      6.73 o 
   1   9   7       14.57       12.21      7.98 o 
   2   9   7      659.01      572.83     18.90 o 
   3   9   7       43.57       32.62     10.68 o 
   4   9   7       38.26       48.35     10.19 o 
   5   9   7        0.59        2.75     11.32 o 
   6   9   7       61.52       60.45     25.70 o 
   7   9   7        0.24      -11.34     11.34 o 
   8   9   7       37.10       41.30      8.21 o 
   0  10   7       91.75      101.11     10.87 o 
   1  10   7       10.94        3.15     10.13 o 
   2  10   7       89.96       87.41     14.47 o 
   3  10   7       14.22       12.00     10.02 o 
   4  10   7        3.22       23.13     12.17 o 
   5  10   7       54.08       48.16     15.05 o 
   6  10   7        9.64       13.38     10.62 o 
   7  10   7        0.67        0.99      7.62 o 
   8  10   7       31.97       35.17      7.06 o 
   1  11   7       31.53       25.91      9.26 o 
   2  11   7       11.37        3.70      8.66 o 
   3  11   7      104.55       99.36     13.24 o 
   4  11   7      111.08      147.10     12.75 o 
   5  11   7       49.19       44.50     11.37 o 
   6  11   7       19.94       17.21     16.85 o 
   7  11   7      107.55       98.64     12.00 o 
   0  12   7      374.10      338.83     17.68 o 
   1  12   7       39.71       31.09      8.40 o 
   2  12   7        1.76        6.29      8.72 o 
   3  12   7        0.88        6.99      8.22 o 
   4  12   7      366.88      384.97     25.68 o 
   5  12   7       11.22       -5.92     13.63 o 
   1  13   7       17.10       19.85      7.31 o 
   2  13   7      337.18      357.81     34.28 o 
   3  13   7        2.41        8.09      7.59 o 
   4  13   7        0.39       -9.10      9.10 o 
   0   0   8       21.43       25.51      8.38 o 
   1   0   8    30655.13    24888.36    168.23 o 
   2   0   8     6132.55     6144.76    118.64 o 
   3   0   8     6908.01     6500.68    104.21 o 
   4   0   8     2436.74     2643.87     36.19 o 
   5   0   8    16519.52    18059.33    139.64 o 
   6   0   8      217.09      196.42     22.18 o 
   7   0   8      907.95      859.32     21.19 o 
   8   0   8      114.44       90.03     22.24 o 
   9   0   8        9.85        1.94     13.56 o 
  10   0   8        0.88       -2.37     11.31 o 
  11   0   8      266.63      301.78     39.82 o 
   1   1   8     1211.85     1210.77     14.18 o 
   2   1   8     4949.74     5192.36     40.55 o 
   3   1   8     2150.61     2225.01     22.84 o 
   4   1   8      196.55      217.53      8.19 o 
   5   1   8      144.77      122.32     11.58 o 
   6   1   8       64.21       73.48     11.03 o 
   7   1   8       24.19       24.28      9.78 o 
   8   1   8      822.38      837.38     23.57 o 
   9   1   8        7.71        8.52      8.68 o 
  10   1   8       15.56       21.90      8.34 o 
  11   1   8        0.54       16.57      9.25 o 
   0   2   8     2320.69     2285.60     48.84 o 
   1   2   8      972.98     1004.06     39.24 o 
   2   2   8      541.89      499.79      8.92 o 
   3   2   8      268.83      282.58     13.15 o 
   4   2   8      155.57      185.50      6.84 o 
   5   2   8      898.80      876.28     24.80 o 
   6   2   8      363.70      391.48     19.49 o 
   7   2   8     1540.80     1536.39     37.83 o 
   8   2   8        0.31        8.93      9.83 o 
   9   2   8       12.25       18.30      8.30 o 
  10   2   8       36.24       47.33      8.59 o 
  11   2   8       59.51       54.96     13.12 o 
   1   3   8    23022.46    23660.79    188.44 o 
   2   3   8      392.51      311.48      9.78 o 
   3   3   8     3862.85     3716.77     28.21 o 
   4   3   8       21.56       24.69      5.79 o 
   5   3   8     3344.06     3207.80     59.48 o 
   6   3   8      128.67      132.15     13.14 o 
   7   3   8       81.84       81.79     10.93 o 
   8   3   8       22.36       34.07     10.11 o 
   9   3   8        1.84       10.63      7.84 o 
  10   3   8       94.77       91.31      9.44 o 
  11   3   8        0.03        5.77      9.92 o 
   0   4   8       64.54       59.43     11.80 o 
   1   4   8      271.75      357.93      9.18 o 
   2   4   8     1198.41     1398.57     22.91 o 
   3   4   8      572.40      581.90     13.34 o 
   4   4   8      268.26      298.32     10.55 o 
   5   4   8       92.37       65.26     17.34 o 
   6   4   8        2.06        4.90     15.54 o 
   7   4   8      622.33      598.68     18.19 o 
   8   4   8      550.80      553.00     17.21 o 
   9   4   8       13.09        3.06      8.31 o 
  10   4   8        3.30       -2.08     10.17 o 
   1   5   8      359.68      409.29     11.87 o 
   2   5   8       29.36       24.27      7.16 o 
   3   5   8      990.36      965.74     21.75 o 
   4   5   8       78.63       83.90     11.05 o 
   5   5   8      207.44      223.61     33.63 o 
   6   5   8       51.64       70.25     24.85 o 
   7   5   8      295.95      272.17     19.93 o 
   8   5   8       51.54       61.00      9.66 o 
   9   5   8      183.54      157.92     10.23 o 
  10   5   8       75.71       73.65     15.95 o 
   0   6   8      319.77      438.14     16.90 o 
   1   6   8      215.74      279.79     14.54 o 
   2   6   8      639.22      689.37     15.81 o 
   3   6   8      169.86      196.04     10.01 o 
   4   6   8        0.58       -1.27      7.66 o 
   5   6   8       71.44       66.90     11.79 o 
   6   6   8      517.35      500.14     39.79 o 
   7   6   8        8.03        8.17     13.05 o 
   8   6   8      121.21       97.04     12.50 o 
   9   6   8       20.49       22.22      9.47 o 
  10   6   8       22.39       14.81     11.19 o 
   1   7   8     1646.81     1626.64     46.20 o 
   2   7   8       62.51       72.78      7.80 o 
   3   7   8      486.82      459.41     19.79 o 
   4   7   8        1.86       -0.18      8.50 o 
   5   7   8     1855.02     1852.19    163.07 o 
   6   7   8        0.41        8.95     25.57 o 
   7   7   8      444.11      434.67     56.69 o 
   8   7   8       77.11      108.61     12.28 o 
   9   7   8      218.02      196.92     11.07 o 
   0   8   8     1411.68     1310.22     39.91 o 
   1   8   8      314.86      267.84     11.40 o 
   2   8   8      632.99      545.98     17.79 o 
   3   8   8      122.55       93.23      9.97 o 
   4   8   8      490.65      458.47     14.32 o 
   5   8   8      364.25      372.82     35.95 o 
   6   8   8       20.51       23.84     24.94 o 
   7   8   8        1.05        9.12     13.49 o 
   8   8   8       48.74       62.16     10.03 o 
   9   8   8        1.15        7.30      7.54 o 
   1   9   8     1405.67     1239.43     34.37 o 
   2   9   8      656.14      542.01     18.74 o 
   3   9   8      254.40      239.00     13.59 o 
   4   9   8        1.46       -1.07      9.62 o 
   5   9   8      502.15      604.29     82.33 o 
   6   9   8        2.62        5.52     12.17 o 
   7   9   8       22.79       19.32     12.16 o 
   8   9   8      132.29       80.66      8.49 o 
   0  10   8        4.47        2.33     12.62 o 
   1  10   8        1.57        1.63     10.02 o 
   2  10   8      316.97      293.39     15.14 o 
   3  10   8       10.20        7.01      8.35 o 
   4  10   8      211.31      208.48     12.34 o 
   5  10   8       25.34       25.41     22.23 o 
   6  10   8      149.23      164.46     24.34 o 
   7  10   8      453.46      413.88     25.17 o 
   1  11   8      137.54      115.93     11.75 o 
   2  11   8      474.08      455.47     14.12 o 
   3  11   8       12.41       13.37      9.35 o 
   4  11   8        3.36        5.64     20.04 o 
   5  11   8       31.19       35.87     10.81 o 
   6  11   8       17.30       21.19     15.03 o 
   0  12   8      323.12      303.39     17.13 o 
   1  12   8      483.28      553.84     14.53 o 
   2  12   8       19.38       13.97      8.47 o 
   3  12   8      155.43      163.48     14.10 o 
   4  12   8      239.22      234.61     21.07 o 
   5  12   8      390.79      363.95     18.99 o 
   1  13   8       24.02       16.78      7.09 o 
   2  13   8        0.55        4.97      9.28 o 
   3  13   8       43.95       51.79      9.64 o 
   1   1   9     1182.88     1115.29     13.97 o 
   2   1   9       33.73       38.94      5.13 o 
   3   1   9     1836.42     1878.82     20.67 o 
   4   1   9      845.47      819.00     33.29 o 
   5   1   9      367.24      410.88     15.77 o 
   6   1   9      136.62      171.02     12.72 o 
   7   1   9       13.47       17.94      8.56 o 
   8   1   9      652.70      607.05     20.43 o 
   9   1   9        3.14       10.63      8.78 o 
  10   1   9       13.64        9.99      8.08 o 
  11   1   9       82.95      111.70     15.90 o 
   0   2   9    12522.11    12559.36     85.97 o 
   1   2   9       99.38       77.52      6.51 o 
   2   2   9      167.74      193.68      6.73 o 
   3   2   9     3770.50     4057.20     99.31 o 
   4   2   9     2313.78     2631.88     33.69 o 
   5   2   9     1316.98     1484.81     31.10 o 
   6   2   9     2027.91     2072.95     36.48 o 
   7   2   9       31.43       21.27     10.51 o 
   8   2   9      482.19      437.62     23.84 o 
   9   2   9      304.08      349.10     13.84 o 
  10   2   9       86.49      102.44      9.45 o 
  11   2   9        0.06        0.07     10.44 o 
   1   3   9       39.74       26.14      2.36 o 
   2   3   9     3437.30     3150.90     24.83 o 
   3   3   9     1358.66     1578.64     21.89 o 
   4   3   9     1014.70      978.91     32.14 o 
   5   3   9      210.14      222.05     20.75 o 
   6   3   9        0.31       -1.04      9.29 o 
   7   3   9      190.85      171.12     12.07 o 
   8   3   9      206.37      219.15     20.58 o 
   9   3   9       25.15       25.82      8.13 o 
  10   3   9       56.82       78.33      9.20 o 
  11   3   9       68.78       87.43     11.58 o 
   0   4   9    10486.83    10634.69    241.88 o 
   1   4   9     5392.86     5503.42     36.03 o 
   2   4   9      547.28      639.76     15.13 o 
   3   4   9     4957.88     4880.39     35.40 o 
   4   4   9     1121.08      984.66     17.24 o 
   5   4   9        3.03       60.19     18.04 o 
   6   4   9      970.31      969.25     36.16 o 
   7   4   9      390.96      357.39     14.86 o 
   8   4   9      102.23       93.78      8.61 o 
   9   4   9       67.08       64.91      8.72 o 
  10   4   9        4.02        0.11      9.62 o 
   1   5   9      126.25      166.05      9.50 o 
   2   5   9     3630.80     3566.34     37.88 o 
   3   5   9      192.92      176.96     11.22 o 
   4   5   9      754.61      709.08     20.34 o 
   5   5   9      971.89      992.10     73.07 o 
   6   5   9     2547.91     2528.85     56.38 o 
   7   5   9       65.52       45.54     11.85 o 
   8   5   9      388.43      363.64     13.74 o 
   9   5   9      112.87      119.88      8.12 o 
  10   5   9       95.74       92.50     15.31 o 
   0   6   9      113.89       63.32     12.03 o 
   1   6   9       42.07       37.28      6.30 o 
   2   6   9       12.88       25.14      7.40 o 
   3   6   9     1414.42     1421.58     32.83 o 
   4   6   9     1061.54     1102.08     28.41 o 
   5   6   9      490.96      536.24     19.01 o 
   6   6   9       75.02       77.36     12.26 o 
   7   6   9       34.96       74.52     15.91 o 
   8   6   9       42.62       18.04     10.67 o 
   9   6   9       36.42       40.89      8.58 o 
  10   6   9       60.01       76.67     12.02 o 
   1   7   9      615.32      546.16     14.59 o 
   2   7   9     2132.15     2256.89     56.95 o 
   3   7   9     1764.28     1670.02     42.60 o 
   4   7   9       31.15       45.39     10.56 o 
   5   7   9       27.89       30.26     15.64 o 
   6   7   9      707.87      718.43     40.49 o 
   7   7   9        0.61        8.85     13.52 o 
   8   7   9       29.44       31.50     10.17 o 
   9   7   9      106.99       99.40      8.94 o 
   0   8   9     2623.61     2287.48     52.77 o 
   1   8   9      524.37      438.76     18.95 o 
   2   8   9        3.62        3.88      8.57 o 
   3   8   9      644.52      560.54     16.81 o 
   4   8   9      393.04      404.97     13.83 o 
   5   8   9        6.69        0.92     14.50 o 
   6   8   9       32.66       35.22     10.65 o 
   7   8   9       15.58       38.07     12.50 o 
   8   8   9       39.14       29.06      8.89 o 
   9   8   9       10.22       11.28      9.94 o 
   1   9   9       33.39       24.73      9.86 o 
   2   9   9     1464.44     1409.92     27.83 o 
   3   9   9      180.58      168.16     10.46 o 
   4   9   9      263.89      295.91     22.07 o 
   5   9   9      229.24      249.64     24.18 o 
   6   9   9      174.79      172.56     14.85 o 
   7   9   9       18.74       24.04      8.72 o 
   8   9   9       15.20       11.99     11.65 o 
   0  10   9       21.63       14.55     12.86 o 
   1  10   9       54.52       43.43     11.33 o 
   2  10   9       23.30        8.08     10.34 o 
   3  10   9        0.10        1.97      9.47 o 
   4  10   9      113.84      111.96     12.44 o 
   5  10   9        9.84       -7.45     22.39 o 
   6  10   9        8.63       12.55     17.98 o 
   7  10   9        0.03        2.23      9.36 o 
   1  11   9        0.23        7.44      8.73 o 
   2  11   9      742.26      611.18     16.93 o 
   3  11   9      124.70      126.68     12.73 o 
   4  11   9      408.17      428.84     30.11 o 
   5  11   9       21.90       26.80     10.41 o 
   6  11   9        1.55        2.60      9.70 o 
   0  12   9      733.82      735.17     22.67 o 
   1  12   9      212.78      213.98     11.14 o 
   2  12   9       16.20        5.63      7.58 o 
   3  12   9      165.35      172.58     19.42 o 
   4  12   9       76.86       56.94     10.03 o 
   5  12   9       15.92       15.43     10.35 o 
   1  13   9       99.68      109.98     12.15 o 
   2  13   9      249.23      235.82     41.17 o 
   3  13   9      104.33       82.81     14.24 o 
   0   0  10    16607.95    14261.68     70.84 o 
   1   0  10    34548.05    30346.73    318.41 o 
   2   0  10      120.13      114.11      9.02 o 
   3   0  10    10378.36    10165.88    253.03 o 
   4   0  10     3732.00     3570.60     62.13 o 
   5   0  10      523.92      516.82     30.94 o 
   6   0  10      146.08      152.46     15.04 o 
   7   0  10      332.34      350.00     19.05 o 
   8   0  10      221.35      204.62     20.40 o 
   9   0  10       86.66      112.85     21.76 o 
  10   0  10      142.33      153.69     14.86 o 
  11   0  10       17.71        5.89     10.08 o 
   1   1  10     9581.16     9091.36    137.06 o 
   2   1  10      725.64      683.98     13.72 o 
   3   1  10      180.08      162.61      5.88 o 
   4   1  10     1793.56     1686.49     39.68 o 
   5   1  10      111.43      131.74     12.00 o 
   6   1  10       81.41      102.72      9.95 o 
   7   1  10       13.67       22.60      8.18 o 
   8   1  10      229.69      233.98     13.84 o 
   9   1  10       10.14        9.44     15.73 o 
  10   1  10       19.91       13.08      7.35 o 
  11   1  10        0.31       -1.08      7.35 o 
   0   2  10     2048.95     1952.51    151.07 o 
   1   2  10       19.13       14.22      5.66 o 
   2   2  10       17.48       19.61      4.55 o 
   3   2  10      562.56      487.25     11.01 o 
   4   2  10      322.80      306.86      9.76 o 
   5   2  10      529.76      484.20     20.75 o 
   6   2  10      723.81      790.56     33.78 o 
   7   2  10        6.93        3.71      9.44 o 
   8   2  10       24.28       12.25      9.66 o 
   9   2  10       73.27       94.45     10.19 o 
  10   2  10      193.78      199.55     20.30 o 
  11   2  10      162.68      152.49     12.56 o 
   1   3  10     2160.64     1763.65     25.08 o 
   2   3  10     7112.95     7217.43     44.37 o 
   3   3  10     4708.80     4791.64     40.53 o 
   4   3  10      283.53      253.18     10.23 o 
   5   3  10     1121.07     1103.41     37.89 o 
   6   3  10      956.70     1051.69     37.44 o 
   7   3  10      511.65      473.19     16.00 o 
   8   3  10      106.61      108.39     11.27 o 
   9   3  10      412.09      422.82     13.06 o 
  10   3  10        2.63        1.22      7.89 o 
   0   4  10      112.05      103.44      7.13 o 
   1   4  10      327.57      306.53      9.14 o 
   2   4  10        7.42        5.74      5.91 o 
   3   4  10      565.76      592.64     23.82 o 
   4   4  10      312.57      337.60     18.59 o 
   5   4  10       12.06       26.08     16.18 o 
   6   4  10        2.39      -10.65     10.65 o 
   7   4  10      601.13      590.71     17.76 o 
   8   4  10       15.68       16.48     11.34 o 
   9   4  10      103.41       72.16      8.27 o 
  10   4  10       23.07       20.52      9.64 o 
   1   5  10       27.11       33.26      6.58 o 
   2   5  10      945.62      896.99     23.73 o 
   3   5  10      536.86      574.42     14.55 o 
   4   5  10      168.48      187.52     13.34 o 
   5   5  10       54.31       66.43     14.17 o 
   6   5  10      406.16      391.60     23.97 o 
   7   5  10        0.28        1.30      9.10 o 
   8   5  10      389.43      431.28     14.27 o 
   9   5  10       47.38       44.75      7.96 o 
  10   5  10        2.39       -0.73     11.97 o 
   0   6  10        0.46       -2.44     10.05 o 
   1   6  10       92.25      113.22      8.93 o 
   2   6  10      180.81      179.47     10.42 o 
   3   6  10       13.33       14.48      8.19 o 
   4   6  10        2.99        8.06      9.79 o 
   5   6  10        0.48        1.66     10.64 o 
   6   6  10       53.43       92.88     12.18 o 
   7   6  10        9.53       18.32     11.58 o 
   8   6  10        0.15       10.88     10.40 o 
   9   6  10        0.55       -1.80      9.51 o 
  10   6  10       24.91       31.35      9.13 o 
   1   7  10       35.31       40.26      8.34 o 
   2   7  10       36.73       35.84      9.46 o 
   3   7  10       91.14       81.74      9.28 o 
   4   7  10     1321.76     1292.20     27.50 o 
   5   7  10      871.12      887.16     36.94 o 
   6   7  10      199.67      188.08     14.10 o 
   7   7  10        0.75        3.80     10.81 o 
   8   7  10      266.08      290.32     15.64 o 
   0   8  10     3099.96     2600.62     58.11 o 
   1   8  10     1202.09     1070.27     27.82 o 
   2   8  10       97.83      104.58     13.14 o 
   3   8  10       66.75       61.56      9.24 o 
   4   8  10      558.09      554.70     17.94 o 
   5   8  10        5.61        0.45     13.37 o 
   6   8  10       12.07        9.25      9.93 o 
   7   8  10      332.08      311.19     14.63 o 
   8   8  10       19.28       21.95      7.76 o 
   9   8  10        1.20        5.81      8.10 o 
   1   9  10        2.51        7.57     10.42 o 
   2   9  10     1746.98     1414.42     28.30 o 
   3   9  10      122.51      150.34     10.71 o 
   4   9  10      303.43      324.29     14.70 o 
   5   9  10      223.30      228.74     17.68 o 
   6   9  10      352.44      363.09     38.73 o 
   7   9  10      266.22      256.79     16.43 o 
   8   9  10       35.90       48.84      7.60 o 
   0  10  10       49.07       44.15     14.49 o 
   1  10  10       22.16        8.19     10.75 o 
   2  10  10       14.00       13.43      9.44 o 
   3  10  10      519.42      493.35     16.22 o 
   4  10  10       71.21       54.89     11.27 o 
   5  10  10      169.22      138.04     23.55 o 
   6  10  10      432.93      447.22     26.99 o 
   7  10  10       99.43       79.69      9.83 o 
   1  11  10       22.42       31.01      9.13 o 
   2  11  10      284.65      298.95     11.90 o 
   3  11  10       84.58       56.34     10.98 o 
   4  11  10       14.15        3.80     11.98 o 
   5  11  10        0.16        4.14      9.19 o 
   6  11  10      101.49       95.05     10.61 o 
   0  12  10      340.24      370.21     14.30 o 
   1  12  10      503.67      603.99     14.76 o 
   2  12  10        0.07        1.18      7.24 o 
   3  12  10       64.23       79.01     15.13 o 
   4  12  10      210.29      217.74     34.22 o 
   5  12  10       93.08       59.40     10.35 o 
   1  13  10       80.58       95.03      9.90 o 
   2  13  10       10.78       14.41      7.38 o 
   1   1  11     4507.31     4061.40     35.27 o 
   2   1  11     4280.84     4403.96    107.76 o 
   3   1  11     1241.36     1207.54     24.50 o 
   4   1  11      228.85      244.58     15.04 o 
   5   1  11       53.66       51.52      9.62 o 
   6   1  11       74.25       79.10      8.38 o 
   7   1  11      502.44      482.41     16.48 o 
   8   1  11      372.60      391.28     19.03 o 
   9   1  11        2.70       -0.80     11.09 o 
  10   1  11      147.76      141.44      9.10 o 
  11   1  11        8.77        6.15      8.89 o 
   0   2  11     2658.76     2308.21     39.19 o 
   1   2  11     1822.96     1768.31     24.98 o 
   2   2  11       59.01       78.62      6.88 o 
   3   2  11       86.07      118.59     12.31 o 
   4   2  11      779.80      766.37     17.90 o 
   5   2  11      236.88      284.37     17.89 o 
   6   2  11      261.50      268.30     12.10 o 
   7   2  11      946.71      903.87     20.43 o 
   8   2  11      829.09      841.48     21.76 o 
   9   2  11       74.16      101.62      8.61 o 
  10   2  11      222.87      214.70     11.38 o 
   1   3  11     1619.82     1525.94     24.69 o 
   2   3  11      106.79       71.16      6.31 o 
   3   3  11     2690.58     2773.20     28.11 o 
   4   3  11      164.22      151.66     18.40 o 
   5   3  11      641.84      680.13     31.36 o 
   6   3  11       64.70       65.93      8.76 o 
   7   3  11      114.91      130.64     11.63 o 
   8   3  11        0.46       11.32      9.43 o 
   9   3  11       65.21       61.34      8.58 o 
  10   3  11       25.95       19.12      7.55 o 
   0   4  11      936.37      813.33     27.63 o 
   1   4  11     4775.82     4499.77     62.15 o 
   2   4  11       88.20       85.96      6.96 o 
   3   4  11      922.24      769.20     19.75 o 
   4   4  11      971.58      906.28     26.35 o 
   5   4  11     3172.96     3291.78     79.27 o 
   6   4  11     1484.98     1479.77     30.06 o 
   7   4  11       13.03       11.62     11.25 o 
   8   4  11       15.74       13.88     10.44 o 
   9   4  11       18.21       19.09      7.25 o 
  10   4  11       30.40       27.22      8.49 o 
   1   5  11     4068.18     3894.60     76.68 o 
   2   5  11     1295.46     1400.85     28.59 o 
   3   5  11      136.62      112.51      9.07 o 
   4   5  11      927.54      931.67     24.29 o 
   5   5  11     2946.65     3057.82     51.77 o 
   6   5  11      405.44      409.61     22.01 o 
   7   5  11       40.54       44.57     11.63 o 
   8   5  11       82.10       79.55     13.71 o 
   9   5  11       61.50       51.71      8.32 o 
  10   5  11       75.46       60.35     12.07 o 
   0   6  11     2614.47     2659.16    197.45 o 
   1   6  11        3.24        0.42      7.53 o 
   2   6  11        0.44       10.38      9.89 o 
   3   6  11       19.34       42.12      9.46 o 
   4   6  11     1866.83     1856.66     49.74 o 
   5   6  11      107.66      113.91     16.21 o 
   6   6  11      134.58      142.17     12.71 o 
   7   6  11      802.75      810.00     24.21 o 
   8   6  11      114.90      137.88     13.96 o 
   9   6  11      169.54      203.24     11.80 o 
   1   7  11     3231.30     3155.81     44.09 o 
   2   7  11      489.44      505.23     15.25 o 
   3   7  11      727.21      713.17     21.30 o 
   4   7  11       72.53       93.48     11.32 o 
   5   7  11     1298.44     1246.89     54.10 o 
   6   7  11       25.53       27.93     10.33 o 
   7   7  11       77.05       81.15     12.68 o 
   8   7  11       53.93       62.28     10.00 o 
   9   7  11        9.77        7.49     10.95 o 
   0   8  11     1074.08      961.43     39.12 o 
   1   8  11     1342.22     1143.04     29.60 o 
   2   8  11       74.12       82.77     10.57 o 
   3   8  11       56.34       48.33      8.82 o 
   4   8  11      890.36      796.88     20.26 o 
   5   8  11      429.42      492.19     23.61 o 
   6   8  11       68.97       52.88     12.88 o 
   7   8  11       57.19       41.94     10.40 o 
   8   8  11       99.19       78.69     10.39 o 
   1   9  11      107.91       96.89     11.68 o 
   2   9  11      724.25      669.64     18.28 o 
   3   9  11      319.23      319.49     13.08 o 
   4   9  11        0.17       15.41     10.19 o 
   5   9  11       61.07       49.05     14.22 o 
   6   9  11        0.44        8.46     10.78 o 
   7   9  11      109.62      102.95     12.33 o 
   8   9  11        2.21       -1.22      5.86 o 
   0  10  11       38.50       23.96     14.17 o 
   1  10  11       85.98       72.23     12.54 o 
   2  10  11        0.10       -2.18      7.86 o 
   3  10  11       25.99       24.55     10.08 o 
   4  10  11        6.32        3.27      9.88 o 
   5  10  11        2.39        7.68     17.52 o 
   6  10  11        3.45        5.85     10.92 o 
   7  10  11        9.76       13.41      6.80 o 
   1  11  11       43.83       37.10      8.27 o 
   2  11  11       26.96       17.59      9.27 o 
   3  11  11      238.59      261.98     17.68 o 
   4  11  11       91.90       74.49     12.46 o 
   5  11  11       36.06       49.42     10.13 o 
   6  11  11       28.39       27.76      6.76 o 
   0  12  11       37.48       30.15      9.59 o 
   1  12  11      212.30      208.96     11.02 o 
   2  12  11       30.16       24.64      7.01 o 
   3  12  11       18.03        6.99      7.54 o 
   4  12  11       43.99       43.56     16.53 o 
   1  13  11      235.90      262.26     11.53 o 
   2  13  11        0.87        4.81      9.77 o 
   0   0  12   131825.50   131129.94    941.46 o 
   1   0  12       16.05       24.81      7.82 o 
   2   0  12     4882.18     5415.44    116.70 o 
   3   0  12     2279.97     2304.96     29.13 o 
   4   0  12     9253.04    10695.95    109.51 o 
   5   0  12     2628.74     2847.54     62.93 o 
   6   0  12      264.19      262.49     17.07 o 
   7   0  12      405.94      425.67     38.40 o 
   8   0  12       60.36       85.79     13.67 o 
   9   0  12      268.21      310.14     18.94 o 
  10   0  12       23.53       20.07      8.63 o 
   1   1  12       68.57       87.06      5.19 o 
   2   1  12      614.31      566.91     18.54 o 
   3   1  12     1191.65     1275.49     37.13 o 
   4   1  12     1281.59     1329.81     29.54 o 
   5   1  12      902.70     1071.28     28.88 o 
   6   1  12      218.86      213.44     10.41 o 
   7   1  12        1.14        7.84      8.31 o 
   8   1  12      121.33      134.44     10.83 o 
   9   1  12       59.50       78.02     11.22 o 
  10   1  12       33.42       19.02      6.35 o 
   0   2  12     5232.13     5289.18     60.52 o 
   1   2  12     1093.15     1062.27     20.76 o 
   2   2  12     3418.11     3474.61     43.67 o 
   3   2  12     2066.34     2092.66     25.12 o 
   4   2  12       26.18       51.82      9.51 o 
   5   2  12       51.36       55.30     11.19 o 
   6   2  12     1445.97     1496.56     28.29 o 
   7   2  12        8.01       -0.54      8.46 o 
   8   2  12       25.92       35.39      9.42 o 
   9   2  12       34.41       35.18      8.47 o 
  10   2  12      260.04      294.69     13.89 o 
   1   3  12     1867.70     1790.69     73.09 o 
   2   3  12     2578.96     2173.00     78.14 o 
   3   3  12     1616.32     1572.53     25.77 o 
   4   3  12       30.15       53.59     10.69 o 
   5   3  12        5.80        0.13     10.40 o 
   6   3  12     1343.46     1294.44     23.99 o 
   7   3  12        5.72       19.02      9.17 o 
   8   3  12        1.24        1.25      9.88 o 
   9   3  12       28.40       38.19      7.76 o 
  10   3  12        9.11        8.56      6.24 o 
   0   4  12      574.26      587.31     25.23 o 
   1   4  12      628.77      595.68     14.66 o 
   2   4  12      542.15      653.23     14.73 o 
   3   4  12     1823.21     1980.08     30.93 o 
   4   4  12      386.60      379.01     13.08 o 
   5   4  12       35.83       44.17     11.76 o 
   6   4  12      927.68      926.44     21.53 o 
   7   4  12      202.46      193.65     14.34 o 
   8   4  12       11.44        7.65     10.30 o 
   9   4  12       23.48       19.56      6.94 o 
  10   4  12        1.64        1.70      6.45 o 
   1   5  12        1.28        0.72      7.84 o 
   2   5  12      340.91      359.71     15.48 o 
   3   5  12        2.05       -4.15      7.91 o 
   4   5  12      311.82      301.76     19.32 o 
   5   5  12      546.28      527.94     23.36 o 
   6   5  12       94.76       88.59     12.41 o 
   7   5  12        0.62       -4.84     10.71 o 
   8   5  12      123.07      140.85     10.07 o 
   9   5  12       51.13       53.87      9.02 o 
  10   5  12       23.82       14.23      8.20 o 
   0   6  12       13.34       18.25     10.28 o 
   1   6  12      162.52      170.50     10.16 o 
   2   6  12       48.05       46.16      8.91 o 
   3   6  12      373.16      377.78     16.67 o 
   4   6  12      415.20      386.54     17.69 o 
   5   6  12        0.68        0.80     10.75 o 
   6   6  12       48.15       50.49     11.20 o 
   7   6  12       28.58       31.31      9.10 o 
   8   6  12      101.96       87.30     14.35 o 
   9   6  12        9.20       18.69      7.83 o 
   1   7  12      387.33      438.52     16.54 o 
   2   7  12       30.89       28.37      9.83 o 
   3   7  12      186.12      194.25     13.14 o 
   4   7  12     1193.90     1122.47     26.82 o 
   5   7  12      146.28      136.66     13.18 o 
   6   7  12      664.34      646.82     24.35 o 
   7   7  12       23.00       12.04      8.19 o 
   8   7  12      120.35      123.13     12.32 o 
   9   7  12      229.23      196.73     13.15 o 
   0   8  12     3221.77     3286.38    521.44 o 
   1   8  12      174.58      164.55     14.64 o 
   2   8  12      369.75      339.96     12.89 o 
   3   8  12      201.96      222.14     11.83 o 
   4   8  12      539.23      509.77     17.84 o 
   5   8  12      186.45      159.76     16.88 o 
   6   8  12        4.60        7.87     11.88 o 
   7   8  12        7.08       11.46     11.68 o 
   8   8  12       84.12       83.14      9.69 o 
   1   9  12       18.59       29.77      9.45 o 
   2   9  12      767.84      808.50     27.38 o 
   3   9  12       94.37      116.61     10.10 o 
   4   9  12       61.78       81.49     13.20 o 
   5   9  12        3.20        5.81     12.68 o 
   6   9  12       86.60       89.31     10.16 o 
   7   9  12       32.56       28.39      9.92 o 
   0  10  12      177.70      153.32     16.76 o 
   1  10  12      215.69      223.95     11.47 o 
   2  10  12       86.20       90.15      9.36 o 
   3  10  12        1.99        7.89      9.83 o 
   4  10  12       13.01       17.59     12.52 o 
   5  10  12       14.29        9.45     16.97 o 
   6  10  12      435.07      386.35     15.74 o 
   7  10  12      121.72      109.65     11.15 o 
   1  11  12       14.27       17.23      8.09 o 
   2  11  12      433.69      478.77     13.13 o 
   3  11  12       61.86       68.36     10.00 o 
   4  11  12       51.97       37.49     11.82 o 
   5  11  12       91.45       83.74      9.99 o 
   6  11  12      114.03       81.88     10.32 o 
   0  12  12     1186.86     1278.23     26.66 o 
   1  12  12       44.74       54.53      7.07 o 
   2  12  12        6.40        4.88      6.76 o 
   3  12  12        3.78       -1.57      7.06 o 
   4  12  12      773.67      732.12    175.13 o 
   1  13  12       30.78       34.18     10.22 o 
   2  13  12       15.84       35.11      9.15 o 
   1   1  13       11.86       28.14      6.10 o 
   2   1  13      100.95      133.65      6.89 o 
   3   1  13     2280.19     2333.51     51.66 o 
   4   1  13      543.96      557.20     16.80 o 
   5   1  13       79.82       94.11      9.93 o 
   6   1  13      557.46      560.85     25.55 o 
   7   1  13      306.75      333.11     17.77 o 
   8   1  13      263.93      266.00     12.72 o 
   9   1  13      100.30      122.30     10.41 o 
  10   1  13       92.82       89.99      7.75 o 
   0   2  13       82.31       91.36     13.56 o 
   1   2  13        6.60        6.57      8.93 o 
   2   2  13     4144.61     4530.79     36.11 o 
   3   2  13     1876.12     1907.12     24.32 o 
   4   2  13     4339.58     4258.70    115.06 o 
   5   2  13      240.89      213.10     11.32 o 
   6   2  13      108.27      108.58      8.63 o 
   7   2  13     1983.64     1969.00     27.29 o 
   8   2  13       52.78       63.97      9.68 o 
   9   2  13       98.05      128.65     13.89 o 
  10   2  13       18.47       20.89      6.35 o 
   1   3  13      702.96      672.14     18.48 o 
   2   3  13     2912.83     2830.29     75.91 o 
   3   3  13      272.85      253.28     15.56 o 
   4   3  13        6.62       12.89     10.89 o 
   5   3  13      688.64      762.56     17.63 o 
   6   3  13      294.62      288.25     10.83 o 
   7   3  13       56.03       68.43      8.84 o 
   8   3  13      111.41      110.52     14.68 o 
   9   3  13       81.07       85.16      8.35 o 
  10   3  13        0.40        1.41      5.69 o 
   0   4  13     1852.01     1624.68     40.03 o 
   1   4  13     8184.51     7768.76    161.80 o 
   2   4  13     1698.41     1692.99    107.66 o 
   3   4  13     3223.99     3242.66     77.75 o 
   4   4  13     2301.50     2558.86     73.96 o 
   5   4  13     1761.73     1887.90     39.96 o 
   6   4  13        3.20        5.08      9.30 o 
   7   4  13        1.11        6.68     10.39 o 
   8   4  13       16.04       21.12     11.50 o 
   9   4  13        4.32       -6.64      6.64 o 
  10   4  13      109.67       98.21      8.80 o 
   1   5  13     2348.28     2272.25     42.79 o 
   2   5  13      988.66     1034.18     32.70 o 
   3   5  13      815.31      882.88     19.78 o 
   4   5  13     3496.91     3658.02    113.16 o 
   5   5  13      739.74      695.74     34.91 o 
   6   5  13        1.64        2.17     10.94 o 
   7   5  13       10.42        6.74     10.34 o 
   8   5  13        0.34       -6.30      8.66 o 
   9   5  13      345.02      308.51     10.41 o 
   0   6  13     3687.08     3544.10    166.52 o 
   1   6  13      597.86      565.44     21.93 o 
   2   6  13       44.20       67.10     10.89 o 
   3   6  13      272.73      298.56     15.92 o 
   4   6  13        8.59        9.31     12.41 o 
   5   6  13     1134.74     1159.65     52.21 o 
   6   6  13      177.92      214.40     12.20 o 
   7   6  13       21.71       18.02      8.57 o 
   8   6  13       26.52       23.39     10.94 o 
   9   6  13       69.18       85.39      8.07 o 
   1   7  13     1243.01     1141.59     30.07 o 
   2   7  13      237.80      210.41     12.88 o 
   3   7  13      740.55      701.87     22.50 o 
   4   7  13       38.03       35.52     10.34 o 
   5   7  13      301.92      268.33     15.73 o 
   6   7  13       30.80       33.58     11.11 o 
   7   7  13      311.26      321.21     15.85 o 
   8   7  13       34.97       37.56      9.89 o 
   9   7  13       53.19       48.18     12.22 o 
   0   8  13        3.03       -3.01     13.32 o 
   1   8  13     1756.45     1652.63     30.85 o 
   2   8  13       98.83       97.04     10.59 o 
   3   8  13      469.45      451.89     16.31 o 
   4   8  13        2.21        5.26     10.20 o 
   5   8  13      195.95      196.76     17.40 o 
   6   8  13        0.40       -3.65      9.72 o 
   7   8  13       67.44       71.92     12.68 o 
   8   8  13       35.52       32.15      7.43 o 
   1   9  13      590.60      498.09     25.74 o 
   2   9  13      253.69      248.83     11.79 o 
   3   9  13      327.08      342.78     12.59 o 
   4   9  13        8.36        6.87     12.19 o 
   5   9  13       20.00       22.69     11.81 o 
   6   9  13       97.15       97.78      9.88 o 
   7   9  13        4.84        4.02      8.28 o 
   0  10  13      283.68      279.22     19.27 o 
   1  10  13       29.30       30.65     10.17 o 
   2  10  13       10.23        6.95      7.85 o 
   3  10  13       11.77       11.26      9.08 o 
   4  10  13        3.81      -11.71     11.71 o 
   5  10  13       17.29       26.50     15.47 o 
   6  10  13        0.05        3.95      8.33 o 
   1  11  13        7.07        3.60      8.67 o 
   2  11  13       38.67       27.47      7.97 o 
   3  11  13      447.98      445.78     26.32 o 
   4  11  13        0.03        4.74      8.74 o 
   5  11  13       72.00       96.58     19.84 o 
   0  12  13       40.20       42.75     10.82 o 
   1  12  13      133.35      129.01      8.97 o 
   2  12  13       29.81       16.75      7.03 o 
   3  12  13      132.67       97.77     15.36 o 
   4  12  13        7.38       14.77      8.94 o 
   1  13  13       70.18       79.97      9.69 o 
   0   0  14     3048.67     2297.76    176.68 o 
   1   0  14     1093.51      984.88     19.10 o 
   2   0  14      257.24      248.69     12.12 o 
   3   0  14        4.17       26.88     15.25 o 
   4   0  14     8088.25     8677.50    100.72 o 
   5   0  14      109.29      105.28     13.99 o 
   6   0  14      654.19      696.10     76.26 o 
   7   0  14      128.22      126.73     14.76 o 
   8   0  14     1432.67     1471.80    111.61 o 
   9   0  14      145.98      142.74     15.04 o 
  10   0  14        9.74        2.77     10.09 o 
   1   1  14     3956.17     3511.02     27.80 o 
   2   1  14       37.41       31.43      5.42 o 
   3   1  14      110.49       96.33      7.63 o 
   4   1  14       14.28       17.78      9.33 o 
   5   1  14     1770.61     1759.60     33.92 o 
   6   1  14        0.31        9.27      8.34 o 
   7   1  14       41.57       25.25      9.56 o 
   8   1  14      105.86      111.29     10.30 o 
   9   1  14       85.13       94.90      9.61 o 
  10   1  14        0.37        2.55      5.80 o 
   0   2  14      149.99      199.51     17.60 o 
   1   2  14      206.11      182.27     11.79 o 
   2   2  14      109.75       88.71      7.65 o 
   3   2  14       91.77       76.50      8.87 o 
   4   2  14       23.49       30.03      9.36 o 
   5   2  14       61.17       75.19      9.01 o 
   6   2  14      659.60      646.74     19.42 o 
   7   2  14       83.27      101.58     10.10 o 
   8   2  14      234.29      206.40     11.26 o 
   9   2  14      278.14      283.29     25.31 o 
  10   2  14      229.96      234.06      8.12 o 
   1   3  14       61.32       68.33     10.90 o 
   2   3  14    14752.15    13682.52    976.62 o 
   3   3  14       43.60       33.75      7.96 o 
   4   3  14       66.98       89.67     10.50 o 
   5   3  14      213.53      222.04     13.67 o 
   6   3  14      661.91      612.44     24.03 o 
   7   3  14       42.97       39.83      9.29 o 
   8   3  14       15.64       21.02     11.96 o 
   9   3  14        0.53        7.67      6.38 o 
  10   3  14        0.77       -1.83      5.92 o 
   0   4  14        9.19       55.92     14.42 o 
   1   4  14      500.04      430.89     20.82 o 
   2   4  14       66.52       79.57     10.89 o 
   3   4  14      743.62      714.98     33.26 o 
   4   4  14        0.15        1.19     14.78 o 
   5   4  14     1343.70     1487.19     65.58 o 
   6   4  14      165.31      149.71     10.25 o 
   7   4  14      233.85      214.10     16.54 o 
   8   4  14       63.36       73.56     13.05 o 
   9   4  14       15.23       15.83      7.52 o 
  10   4  14      103.49       90.54     12.67 o 
   1   5  14      101.75       84.74     11.15 o 
   2   5  14     1271.41     1285.67     75.04 o 
   3   5  14      122.26      159.88     13.19 o 
   4   5  14      622.48      717.96     25.55 o 
   5   5  14      111.36       92.87     15.73 o 
   6   5  14      186.22      164.96     13.13 o 
   7   5  14       35.69       70.38     11.87 o 
   8   5  14      215.38      210.35     11.09 o 
   9   5  14       39.90       37.19      8.68 o 
   0   6  14        4.53        0.33     11.12 o 
   1   6  14      125.59      119.04     10.25 o 
   2   6  14      346.70      347.65     16.00 o 
   3   6  14      678.74      677.09     28.06 o 
   4   6  14        0.46        3.50     13.54 o 
   5   6  14       85.58       68.13     12.09 o 
   6   6  14       92.44       94.14     10.76 o 
   7   6  14       18.08       20.99      9.59 o 
   8   6  14       15.86        9.44      9.60 o 
   9   6  14       81.82       82.85      6.56 o 
   1   7  14       90.56       95.53     10.21 o 
   2   7  14      217.45      231.36     18.03 o 
   3   7  14        1.23       -4.42     11.12 o 
   4   7  14      689.14      696.18     29.29 o 
   5   7  14        8.22       12.02     10.42 o 
   6   7  14      159.18      141.79     12.77 o 
   7   7  14       36.15       50.55      9.03 o 
   8   7  14      902.26      845.04     39.69 o 
   0   8  14      478.21      553.41     22.77 o 
   1   8  14      580.38      601.92     19.88 o 
   2   8  14       16.62       17.79      9.51 o 
   3   8  14       97.18      121.86     14.41 o 
   4   8  14      169.21      190.17     14.72 o 
   5   8  14       79.67       89.74     14.54 o 
   6   8  14      218.12      211.42     13.04 o 
   7   8  14      103.18       79.22     15.39 o 
   8   8  14        0.11       -0.21      8.20 o 
   1   9  14        4.20        7.01      8.84 o 
   2   9  14     1173.04     1230.86     26.25 o 
   3   9  14       86.84       85.11     11.16 o 
   4   9  14        7.53        3.56     13.12 o 
   5   9  14      599.93      681.49     22.09 o 
   6   9  14      412.37      410.71     22.12 o 
   7   9  14      162.20      192.56     15.66 o 
   0  10  14       49.73       57.81     13.23 o 
   1  10  14      122.73      133.37     10.73 o 
   2  10  14      112.25      140.21     14.94 o 
   3  10  14        8.47       26.11      8.77 o 
   4  10  14        2.52      -15.62     15.62 o 
   5  10  14      105.87      116.04     13.88 o 
   6  10  14      345.45      285.68     17.56 o 
   1  11  14      583.09      597.02     15.22 o 
   2  11  14      194.54      211.08     10.96 o 
   3  11  14       72.62       63.73     17.34 o 
   4  11  14       56.91       45.27      9.85 o 
   5  11  14      276.76      323.72     55.15 o 
   0  12  14      448.20      542.95     17.24 o 
   1  12  14        0.16        2.02      6.53 o 
   2  12  14        1.56        7.87      6.18 o 
   3  12  14      219.93      210.86     14.94 o 
   1   1  15      976.07      839.71     12.81 o 
   2   1  15     5054.02     4750.29     50.06 o 
   3   1  15     2821.04     2780.93     48.83 o 
   4   1  15       57.43       56.67      9.54 o 
   5   1  15     2115.35     1921.33     23.64 o 
   6   1  15       30.08       47.99     12.27 o 
   7   1  15      509.82      477.57     15.03 o 
   8   1  15      402.40      373.40     12.13 o 
   9   1  15      872.17      925.80     22.61 o 
  10   1  15      155.22      151.07      8.77 o 
   0   2  15      788.70      883.39     29.66 o 
   1   2  15      149.54      138.49      8.99 o 
   2   2  15      159.56      156.05     11.72 o 
   3   2  15     2452.81     2248.12     43.69 o 
   4   2  15      333.19      323.41     16.45 o 
   5   2  15      205.36      183.47     11.48 o 
   6   2  15     1350.21     1316.13     33.03 o 
   7   2  15      208.66      194.84     11.14 o 
   8   2  15      296.39      344.37     12.58 o 
   9   2  15       31.39       21.19     10.86 o 
  10   2  15        6.75        6.70      5.61 o 
   1   3  15       51.72       17.33      9.14 o 
   2   3  15      691.46      594.02     52.56 o 
   3   3  15      905.45      816.58     47.96 o 
   4   3  15      515.44      493.08     15.52 o 
   5   3  15        1.66        3.54     10.43 o 
   6   3  15      165.36      150.23     12.94 o 
   7   3  15      431.04      398.59     16.30 o 
   8   3  15        3.49       -3.15     10.99 o 
   9   3  15      177.38      148.72      9.99 o 
  10   3  15        1.05        1.61      6.18 o 
   0   4  15     3613.92     3208.67     57.64 o 
   1   4  15      617.12      544.39     33.96 o 
   2   4  15      134.38      104.58     11.98 o 
   3   4  15     1279.80     1072.19     67.81 o 
   4   4  15     2874.58     3054.59     41.10 o 
   5   4  15      787.60      732.90     32.52 o 
   6   4  15       32.14       45.24      9.32 o 
   7   4  15       94.44       67.73     12.89 o 
   8   4  15        1.34        2.35     10.11 o 
   9   4  15      181.01      192.72     10.36 o 
   1   5  15     1885.15     1957.07     50.89 o 
   2   5  15      240.19      237.22     16.77 o 
   3   5  15     3552.69     4002.50     53.00 o 
   4   5  15        2.29        1.18     11.93 o 
   5   5  15     1001.22      889.14     42.47 o 
   6   5  15       10.57       10.31      9.32 o 
   7   5  15       26.62       24.12      9.87 o 
   8   5  15      102.57      104.00      7.90 o 
   9   5  15      143.71      145.79      8.65 o 
   0   6  15       72.81       98.07     14.02 o 
   1   6  15     1629.66     1742.53     24.98 o 
   2   6  15      528.32      529.14     18.06 o 
   3   6  15      428.35      455.23     19.61 o 
   4   6  15      825.41      822.06     34.36 o 
   5   6  15       63.53       68.23     12.81 o 
   6   6  15      379.87      405.98     16.32 o 
   7   6  15       95.53      101.49     10.60 o 
   8   6  15        4.86       -8.92      8.92 o 
   9   6  15       24.50        4.58     11.41 o 
   1   7  15       72.63       81.81     10.49 o 
   2   7  15     1229.74     1249.86     58.57 o 
   3   7  15      871.37      856.63     26.41 o 
   4   7  15       10.82        8.68     11.47 o 
   5   7  15       92.30      100.88     10.81 o 
   6   7  15      239.66      230.95     13.76 o 
   7   7  15       12.95        9.98      8.05 o 
   8   7  15       89.56      115.76     10.75 o 
   0   8  15     2479.89     2554.91    151.00 o 
   1   8  15      182.69      216.73     11.41 o 
   2   8  15      212.48      207.60     12.48 o 
   3   8  15      206.41      189.67     15.51 o 
   4   8  15       16.64       20.58     11.96 o 
   5   8  15      223.66      265.10     15.14 o 
   6   8  15      160.64      159.87     11.49 o 
   7   8  15        1.57       -3.91      5.81 o 
   8   8  15       16.75       21.14      8.13 o 
   1   9  15       15.90       22.45      9.35 o 
   2   9  15        5.79       18.91      9.01 o 
   3   9  15      313.28      322.92     16.57 o 
   4   9  15       96.14      101.34     22.68 o 
   5   9  15        0.99        9.65      9.41 o 
   6   9  15        0.56        4.01      8.79 o 
   7   9  15       52.58       55.65     10.87 o 
   0  10  15      284.62      339.26     19.17 o 
   1  10  15      248.84      266.45     12.28 o 
   2  10  15      246.21      255.62     11.55 o 
   3  10  15       43.96       41.19     14.63 o 
   4  10  15       29.70       18.52     11.86 o 
   5  10  15       20.10       21.24     14.31 o 
   6  10  15       60.12       62.33     11.13 o 
   1  11  15       69.68       73.39      8.70 o 
   2  11  15        3.73        9.55      7.46 o 
   3  11  15        3.43        5.59      7.45 o 
   4  11  15       51.97       53.22      8.34 o 
   5  11  15       37.10       56.96      9.18 o 
   0  12  15       49.84       35.85      8.88 o 
   1  12  15      154.24      155.64      7.51 o 
   2  12  15       32.38       28.86      7.96 o 
   3  12  15      255.92      270.77     13.79 o 
   0   0  16     6799.13     5882.75     69.39 o 
   1   0  16     1500.11     1550.88     37.97 o 
   2   0  16     1705.21     1760.93     27.30 o 
   3   0  16      758.05      771.27     30.56 o 
   4   0  16     5356.08     4738.57     49.11 o 
   5   0  16       24.25       33.86     10.34 o 
   6   0  16      272.17      260.97     19.32 o 
   7   0  16     3083.38     2760.92     91.13 o 
   8   0  16        3.26       -3.48     11.75 o 
   9   0  16       82.97       72.50     15.35 o 
  10   0  16       46.07       27.88     10.29 o 
   1   1  16     1620.49     1522.79     24.54 o 
   2   1  16      754.35      708.27     13.78 o 
   3   1  16      869.03      867.47     18.90 o 
   4   1  16        5.13        1.18      7.75 o 
   5   1  16      593.90      522.86     19.38 o 
   6   1  16        2.07        9.17     10.49 o 
   7   1  16      110.73      106.28     13.07 o 
   8   1  16       94.98       99.77      9.71 o 
   9   1  16      444.96      461.92     16.67 o 
  10   1  16        1.29        0.33      6.59 o 
   0   2  16      188.37      198.16     18.77 o 
   1   2  16        2.72        5.21      5.71 o 
   2   2  16      225.44      229.57     11.12 o 
   3   2  16      900.47     1026.19     30.18 o 
   4   2  16       39.10       26.88      8.02 o 
   5   2  16       97.13       78.25     10.15 o 
   6   2  16      191.47      150.10     16.57 o 
   7   2  16       11.59        6.85     12.64 o 
   8   2  16      181.28      154.91     10.78 o 
   9   2  16      174.00      235.32     13.06 o 
  10   2  16       82.90       58.37      9.80 o 
   1   3  16      731.12      675.81     20.13 o 
   2   3  16     5790.93     5853.98    376.00 o 
   3   3  16        3.23        7.23     10.45 o 
   4   3  16     3216.90     3187.15     33.30 o 
   5   3  16       42.69       58.95     11.38 o 
   6   3  16      168.56      137.70     13.03 o 
   7   3  16      224.75      244.97     13.51 o 
   8   3  16       60.05       65.80     11.64 o 
   9   3  16      164.16      141.58      8.01 o 
   0   4  16       83.08       82.09     15.03 o 
   1   4  16        7.91       19.29      9.85 o 
   2   4  16     1751.82     1751.65     34.48 o 
   3   4  16     1993.47     2061.27     29.69 o 
   4   4  16     1634.88     1619.18     24.77 o 
   5   4  16       33.19       34.20     11.35 o 
   6   4  16       70.33       80.23     11.63 o 
   7   4  16      109.41      109.91     25.90 o 
   8   4  16        8.07       19.94      8.04 o 
   9   4  16       84.65       76.59     13.55 o 
   1   5  16        6.91        6.92     10.10 o 
   2   5  16     1470.47     1394.87     65.84 o 
   3   5  16      906.41      975.81     28.40 o 
   4   5  16     1549.46     1713.56     92.24 o 
   5   5  16       16.20       20.52     11.18 o 
   6   5  16      219.14      151.87     16.51 o 
   7   5  16      225.73      255.72     13.15 o 
   8   5  16       99.59       95.68      7.04 o 
   9   5  16      169.38      174.80     17.02 o 
   0   6  16       12.17       10.42     13.67 o 
   1   6  16     1427.06     1418.50     23.24 o 
   2   6  16      779.90      791.98     27.96 o 
   3   6  16      461.03      512.28     24.54 o 
   4   6  16      688.10      687.53     59.84 o 
   5   6  16        9.25        2.59     10.82 o 
   6   6  16      271.66      264.06     18.04 o 
   7   6  16      106.37      112.69     10.18 o 
   8   6  16       58.27       64.46     10.87 o 
   1   7  16      159.22      136.95     11.63 o 
   2   7  16      156.61      139.57     12.10 o 
   3   7  16      858.93      853.09     23.73 o 
   4   7  16      184.67      155.55     14.01 o 
   5   7  16       11.95       18.44     10.61 o 
   6   7  16       96.89      110.13     14.38 o 
   7   7  16      354.58      391.20     13.02 o 
   8   7  16      294.67      236.77     25.18 o 
   0   8  16        2.02        8.89     13.50 o 
   1   8  16     1779.70     1833.37     48.05 o 
   2   8  16        1.20        6.59     11.79 o 
   3   8  16     1165.42     1113.50     26.16 o 
   4   8  16      222.58      182.78     14.72 o 
   5   8  16       82.45       97.14     14.27 o 
   6   8  16      148.63      165.77     14.45 o 
   7   8  16      163.30      154.96      9.53 o 
   1   9  16     1769.44     1759.59     29.46 o 
   2   9  16     1005.41     1102.44     20.34 o 
   3   9  16      151.81      134.63     12.58 o 
   4   9  16      360.14      369.83     19.18 o 
   5   9  16       52.36       61.07     12.00 o 
   6   9  16      232.21      253.58     27.92 o 
   7   9  16        2.97        2.32      7.59 o 
   0  10  16      301.23      310.08     17.49 o 
   1  10  16       92.93       95.19      9.54 o 
   2  10  16      738.00      789.34     19.91 o 
   3  10  16        6.45       12.30      9.93 o 
   4  10  16      114.42      117.24     19.08 o 
   5  10  16      134.14      118.70     14.65 o 
   6  10  16      136.85       95.47      9.32 o 
   1  11  16       62.08       75.71      7.84 o 
   2  11  16       47.86       46.83      9.62 o 
   3  11  16       58.18       63.04      7.26 o 
   4  11  16        0.41        7.59      5.84 o 
   0  12  16     1110.41     1254.95    111.22 o 
   1  12  16       40.88       42.84      7.72 o 
   2  12  16      240.76      263.51      9.87 o 
   1   1  17      259.09      256.79     10.90 o 
   2   1  17     4368.79     4198.60     44.71 o 
   3   1  17       68.61       62.87      7.35 o 
   4   1  17        1.45        7.19      7.33 o 
   5   1  17       24.70       16.94      7.96 o 
   6   1  17     3605.33     3334.98     49.61 o 
   7   1  17      292.06      259.60     15.81 o 
   8   1  17      955.90      932.65     28.00 o 
   9   1  17       53.15       41.21      9.51 o 
  10   1  17        9.39        6.62      7.70 o 
   0   2  17     1424.69     1224.09     36.43 o 
   1   2  17       95.86      101.57      8.82 o 
   2   2  17      321.79      321.02     13.95 o 
   3   2  17     2171.06     2219.64     28.16 o 
   4   2  17       30.74       24.23      8.96 o 
   5   2  17     1284.80     1111.13     21.48 o 
   6   2  17      139.58      123.32     15.88 o 
   7   2  17     1649.63     1479.91     34.52 o 
   8   2  17      107.25      121.97     11.69 o 
   9   2  17      166.85      171.60     10.34 o 
   1   3  17     1028.91      976.21     23.77 o 
   2   3  17      261.32      247.73     13.57 o 
   3   3  17       45.91       38.09      8.27 o 
   4   3  17      134.37      135.48     10.05 o 
   5   3  17      434.20      414.99     17.35 o 
   6   3  17      419.57      409.97     16.80 o 
   7   3  17        9.09        0.78     12.40 o 
   8   3  17     1052.89     1161.97     34.37 o 
   9   3  17       21.17       15.47      6.75 o 
   0   4  17     1366.80     1351.46     43.54 o 
   1   4  17     1070.56     1136.18     28.81 o 
   2   4  17      143.34      163.87     11.51 o 
   3   4  17     2153.67     2113.76     27.74 o 
   4   4  17     1532.67     1517.92     27.34 o 
   5   4  17      196.52      161.04     13.61 o 
   6   4  17       74.02       73.78     11.41 o 
   7   4  17       35.58       44.56     11.98 o 
   8   4  17      270.44      247.20     12.60 o 
   9   4  17      112.45      106.27      8.79 o 
   1   5  17     1390.95     1450.55     26.97 o 
   2   5  17     3515.52     3943.23     51.59 o 
   3   5  17        3.59        1.06      9.71 o 
   4   5  17      177.61      160.21     14.34 o 
   5   5  17       27.84       39.13     11.33 o 
   6   5  17        5.66       -6.86     17.94 o 
   7   5  17       62.04       66.91     11.96 o 
   8   5  17       40.03       55.34      8.56 o 
   9   5  17       94.80       97.51     12.84 o 
   0   6  17     1039.08     1038.71    105.00 o 
   1   6  17      503.34      491.33     15.66 o 
   2   6  17        4.52       12.23      9.04 o 
   3   6  17       38.19       47.34      8.91 o 
   4   6  17      149.23      170.92     15.83 o 
   5   6  17      425.31      392.90     17.37 o 
   6   6  17      271.14      293.39     18.50 o 
   7   6  17        5.78        0.44      8.88 o 
   8   6  17       71.34       83.58     10.17 o 
   1   7  17     1038.03     1064.41     21.15 o 
   2   7  17     1907.51     1896.08     89.07 o 
   3   7  17      188.79      186.40     11.97 o 
   4   7  17      132.80      136.05     12.29 o 
   5   7  17        0.31        3.61      9.33 o 
   6   7  17      147.01      148.74     11.46 o 
   7   7  17      254.09      250.93     10.75 o 
   8   7  17       19.31       18.10      9.05 o 
   0   8  17      833.77      871.08     27.36 o 
   1   8  17       18.87       21.71      8.62 o 
   2   8  17      388.70      359.34     17.34 o 
   3   8  17      380.22      382.69     17.24 o 
   4   8  17      383.62      418.10     22.33 o 
   5   8  17      534.92      562.59     21.35 o 
   6   8  17        0.07        0.21      9.54 o 
   7   8  17       32.75       27.40     11.25 o 
   1   9  17     1155.26     1218.27     23.52 o 
   2   9  17      192.33      191.62     11.44 o 
   3   9  17      389.11      453.23     27.32 o 
   4   9  17       56.14       59.10     12.72 o 
   5   9  17       54.61       53.34     11.13 o 
   6   9  17        1.10        3.44      6.72 o 
   0  10  17      707.68      707.17     22.03 o 
   1  10  17       22.67       34.51      8.31 o 
   2  10  17      550.34      559.45     14.96 o 
   3  10  17      189.29      162.30     33.34 o 
   4  10  17        0.27       -1.97      8.08 o 
   5  10  17       27.38       19.66      9.93 o 
   1  11  17        0.75        1.33      6.08 o 
   2  11  17       52.96       52.97      8.84 o 
   3  11  17      390.97      419.17     13.94 o 
   4  11  17      109.96      137.55     11.05 o 
   0  12  17      214.45      215.35     14.79 o 
   1  12  17        0.27        3.16      9.39 o 
   0   0  18     2402.10     2328.34     46.95 o 
   1   0  18     1106.76     1025.24     23.25 o 
   2   0  18      230.22      254.29     14.19 o 
   3   0  18     3366.07     3141.71     44.10 o 
   4   0  18     5856.83     5205.29     49.59 o 
   5   0  18       51.56       45.18     11.31 o 
   6   0  18     1408.37     1273.86     60.07 o 
   7   0  18      273.55      279.68     30.00 o 
   8   0  18      415.30      435.71     28.88 o 
   9   0  18       62.91       60.80     13.69 o 
   1   1  18      736.67      694.24     15.94 o 
   2   1  18      448.44      449.58     15.95 o 
   3   1  18       83.63       85.10      7.66 o 
   4   1  18       34.67       29.93      7.79 o 
   5   1  18      326.01      263.22     10.89 o 
   6   1  18       93.47      100.62     13.42 o 
   7   1  18       23.13       28.65     11.70 o 
   8   1  18      104.89       97.94     14.91 o 
   9   1  18       34.79       26.94      8.67 o 
   0   2  18     1200.87     1222.09     37.11 o 
   1   2  18        0.88        7.53      9.22 o 
   2   2  18     1254.93     1241.38     21.62 o 
   3   2  18     1121.36     1112.41     17.03 o 
   4   2  18     2266.95     2101.40     39.34 o 
   5   2  18      487.74      438.77     13.80 o 
   6   2  18       44.23       33.96     11.77 o 
   7   2  18      873.72      828.63     23.22 o 
   8   2  18        3.42        2.61     11.73 o 
   9   2  18        3.11        2.91      6.92 o 
   1   3  18      896.45      852.77     28.87 o 
   2   3  18      147.42      184.88     12.03 o 
   3   3  18     3515.81     3489.13     28.62 o 
   4   3  18      561.59      536.54     13.42 o 
   5   3  18      547.16      487.15     18.19 o 
   6   3  18      168.37      169.33     12.11 o 
   7   3  18       47.32       37.76     11.12 o 
   8   3  18      108.66      106.94     10.51 o 
   9   3  18       54.42       44.18      8.50 o 
   0   4  18     1001.85     1131.88     73.64 o 
   1   4  18      371.00      379.09     19.67 o 
   2   4  18        0.80        8.43      8.38 o 
   3   4  18      103.86       90.40      8.39 o 
   4   4  18       29.91       29.96      8.35 o 
   5   4  18      495.00      466.94     17.88 o 
   6   4  18      343.82      280.79     17.53 o 
   7   4  18      137.03      144.22     11.92 o 
   8   4  18        1.19       -1.24      7.96 o 
   9   4  18        1.11        2.24     10.97 o 
   1   5  18     1556.85     1503.74     27.92 o 
   2   5  18      866.00      883.35     39.68 o 
   3   5  18      770.36      797.98     21.98 o 
   4   5  18        5.17        6.90      9.89 o 
   5   5  18        1.10       -1.38     10.14 o 
   6   5  18        4.96       12.23     10.41 o 
   7   5  18      201.02      225.22     16.52 o 
   8   5  18      110.80      105.71     10.58 o 
   0   6  18      200.17      215.65     17.29 o 
   1   6  18      222.58      220.42     12.13 o 
   2   6  18       26.21       23.87      8.59 o 
   3   6  18      122.55      130.51      9.93 o 
   4   6  18       41.12       49.21      8.84 o 
   5   6  18      224.01      208.27     11.89 o 
   6   6  18       55.21       56.76     10.84 o 
   7   6  18      256.55      265.27     11.99 o 
   8   6  18       84.35       86.61      8.87 o 
   1   7  18      428.19      434.13     13.58 o 
   2   7  18      739.03      775.20     22.93 o 
   3   7  18       34.43       37.37      8.49 o 
   4   7  18      108.92      101.50     10.73 o 
   5   7  18       48.15       52.83     11.23 o 
   6   7  18      112.68      134.85     14.74 o 
   7   7  18      251.02      283.24     12.15 o 
   0   8  18        1.91       10.69     21.33 o 
   1   8  18      111.06      120.09      9.62 o 
   2   8  18      198.51      229.13     11.16 o 
   3   8  18      178.31      181.50     11.64 o 
   4   8  18       13.79        8.66     10.43 o 
   5   8  18      352.91      396.34     17.71 o 
   6   8  18      176.85      200.70     12.40 o 
   7   8  18       22.76       26.60      9.13 o 
   1   9  18      153.83      178.93     10.58 o 
   2   9  18       28.13       25.01     10.12 o 
   3   9  18      878.03      934.10     27.92 o 
   4   9  18       91.24       88.74     16.35 o 
   5   9  18      328.90      330.63     14.09 o 
   6   9  18       54.27       52.53      6.38 o 
   0  10  18      204.48      241.47     14.46 o 
   1  10  18       54.76       55.39      6.66 o 
   2  10  18       69.40       82.28     10.30 o 
   3  10  18      275.89      256.57     19.73 o 
   4  10  18       24.05       25.93      9.57 o 
   5  10  18      135.13      131.45     12.28 o 
   1  11  18      352.62      386.28     15.79 o 
   2  11  18        7.87       -2.43      7.55 o 
   3  11  18      126.78      132.01     15.19 o 
   1   1  19     1028.28      930.51     18.74 o 
   2   1  19     1236.89     1258.00     33.54 o 
   3   1  19     1324.05     1228.97     17.62 o 
   4   1  19     1886.88     1773.13     23.89 o 
   5   1  19      718.04      633.32     17.64 o 
   6   1  19      172.84      153.70     13.97 o 
   7   1  19        0.53        0.35     10.89 o 
   8   1  19       10.31        8.70     12.35 o 
   9   1  19      312.44      283.65     16.86 o 
   0   2  19      216.57      201.76     15.02 o 
   1   2  19       92.72      114.71     29.23 o 
   2   2  19     1347.32     1283.33     17.57 o 
   3   2  19     1567.45     1527.30     23.88 o 
   4   2  19        3.13        9.38      7.54 o 
   5   2  19        1.91        2.33      8.14 o 
   6   2  19      216.25      211.66     14.84 o 
   7   2  19        9.58       18.93     10.57 o 
   8   2  19      147.03      179.89     14.40 o 
   9   2  19      114.80      120.79     11.18 o 
   1   3  19      335.03      281.61     24.52 o 
   2   3  19       14.08       15.37      7.49 o 
   3   3  19      261.49      259.05     10.54 o 
   4   3  19      397.11      366.55     11.92 o 
   5   3  19       46.86       57.88     10.08 o 
   6   3  19      858.36      815.22     21.93 o 
   7   3  19      144.66      157.50     12.38 o 
   8   3  19        1.24        3.87      7.88 o 
   9   3  19       34.85       33.18      6.45 o 
   0   4  19    17198.04    17350.08    794.35 o 
   1   4  19     1001.01      935.90     51.11 o 
   2   4  19      355.96      348.40     12.06 o 
   3   4  19      920.24     1014.51     16.57 o 
   4   4  19     1740.87     1604.09     27.64 o 
   5   4  19       51.52       29.06      9.83 o 
   6   4  19       83.47       92.35     13.14 o 
   7   4  19      415.14      477.32     23.63 o 
   8   4  19      412.80      428.77     12.52 o 
   1   5  19      315.72      288.84     12.59 o 
   2   5  19      457.94      528.63     28.08 o 
   3   5  19      337.74      341.38     23.70 o 
   4   5  19        4.88        7.94      9.40 o 
   5   5  19      155.25      152.28     11.27 o 
   6   5  19      234.60      236.11     11.36 o 
   7   5  19       18.42       14.96      8.65 o 
   8   5  19      347.85      349.19     11.70 o 
   0   6  19     1482.51     1446.43    105.28 o 
   1   6  19      983.37      963.20     26.17 o 
   2   6  19     1111.21     1212.96     38.69 o 
   3   6  19     1653.79     1648.23     70.56 o 
   4   6  19      105.55      103.85     10.49 o 
   5   6  19       20.11       23.79      7.94 o 
   6   6  19      351.74      369.13     14.10 o 
   7   6  19       60.75       73.81      8.62 o 
   8   6  19        6.01        8.58      8.51 o 
   1   7  19      574.75      586.68     14.71 o 
   2   7  19      468.17      442.67     15.30 o 
   3   7  19       77.00       90.61      9.22 o 
   4   7  19      115.07       92.28     12.32 o 
   5   7  19        0.68        4.70      9.61 o 
   6   7  19      438.69      448.63     17.10 o 
   7   7  19      150.11      163.21      9.43 o 
   0   8  19     2537.17     2910.43     73.54 o 
   1   8  19       66.34       92.68     10.34 o 
   2   8  19       75.57       85.90     10.38 o 
   3   8  19       45.50       45.78      9.20 o 
   4   8  19      346.39      354.73     19.95 o 
   5   8  19      195.25      208.40     13.93 o 
   6   8  19      175.97      195.15     11.08 o 
   1   9  19        4.75       15.62      7.44 o 
   2   9  19       15.19        9.29      9.76 o 
   3   9  19      176.60      193.58      9.73 o 
   4   9  19       48.62       67.49     10.32 o 
   5   9  19        4.58        5.44      7.54 o 
   0  10  19       21.86       16.47      8.97 o 
   1  10  19        2.13        4.03      6.53 o 
   2  10  19       63.17       74.13      8.97 o 
   3  10  19       12.69       31.41     16.06 o 
   4  10  19        1.55        3.19     11.32 o 
   1  11  19      141.69      127.36      7.41 o 
   2  11  19        9.04       14.53      5.88 o 
   0   0  20     2072.93     2260.02     52.88 o 
   1   0  20     2425.56     2416.84     38.44 o 
   2   0  20      791.53      791.37     19.49 o 
   3   0  20     1725.12     1476.97     27.08 o 
   4   0  20      645.83      631.62     21.37 o 
   5   0  20     6835.64     5730.99     52.92 o 
   6   0  20       73.73       75.20     23.28 o 
   7   0  20       35.82       24.41     18.63 o 
   8   0  20       24.40       17.73     16.64 o 
   9   0  20        2.06       -2.04      8.73 o 
   1   1  20       21.80       32.28     13.38 o 
   2   1  20     4470.20     4271.48     44.52 o 
   3   1  20       24.87       15.74      7.66 o 
   4   1  20      404.24      368.33     12.87 o 
   5   1  20      665.00      600.78     17.16 o 
   6   1  20       35.34       29.60     11.60 o 
   7   1  20      182.25      178.99     16.62 o 
   8   1  20      277.69      320.87     16.12 o 
   9   1  20       18.41       18.87      5.18 o 
   0   2  20      310.72      364.91     26.17 o 
   1   2  20       61.17       82.15     11.55 o 
   2   2  20      515.91      539.92     12.56 o 
   3   2  20      145.65      137.66      8.84 o 
   4   2  20      109.56       96.40      8.45 o 
   5   2  20      921.05      843.95     22.20 o 
   6   2  20      190.69      225.02     14.84 o 
   7   2  20      792.69      768.42     35.91 o 
   8   2  20       19.29       20.21     10.17 o 
   9   2  20       56.32       67.96      6.83 o 
   1   3  20     2318.43     2220.63     33.46 o 
   2   3  20      535.29      569.57     17.24 o 
   3   3  20      517.54      512.53     12.77 o 
   4   3  20      202.53      183.10      9.84 o 
   5   3  20       12.78        8.73      8.84 o 
   6   3  20       65.89       74.74     11.69 o 
   7   3  20        5.35        1.31      9.60 o 
   8   3  20      141.61      146.75     10.67 o 
   0   4  20      121.05       86.31     21.02 o 
   1   4  20     2035.11     1853.14     38.24 o 
   2   4  20      342.34      318.62     11.63 o 
   3   4  20        2.69        7.08      7.33 o 
   4   4  20     1074.40     1117.26     19.10 o 
   5   4  20       44.13       42.55      9.52 o 
   6   4  20      156.30      141.04     12.24 o 
   7   4  20      200.05      218.81     11.38 o 
   8   4  20      312.43      289.05      9.93 o 
   1   5  20        3.35        3.29      8.89 o 
   2   5  20      108.18      133.51      9.41 o 
   3   5  20      573.19      652.74     18.93 o 
   4   5  20       82.39       73.02     10.22 o 
   5   5  20       23.16       18.76      8.32 o 
   6   5  20      126.31      118.79      9.06 o 
   7   5  20        8.52       15.93      8.12 o 
   8   5  20       71.76       82.27     11.58 o 
   0   6  20       82.70       72.74     13.45 o 
   1   6  20     1360.74     1345.92     26.12 o 
   2   6  20       68.68       80.02     10.16 o 
   3   6  20      211.36      218.23     10.31 o 
   4   6  20        3.48       -2.65      8.71 o 
   5   6  20       17.63       22.47      7.56 o 
   6   6  20      127.78      129.09     10.36 o 
   7   6  20       56.65       45.30      7.10 o 
   1   7  20      300.94      298.98     11.37 o 
   2   7  20      140.79      131.86     11.24 o 
   3   7  20      158.25      171.32      9.82 o 
   4   7  20       54.83       59.09      9.19 o 
   5   7  20       67.89       73.19     10.31 o 
   6   7  20      292.79      346.79     14.27 o 
   7   7  20      129.94      117.78     11.44 o 
   0   8  20      545.76      562.21     17.26 o 
   1   8  20      250.90      282.66     12.44 o 
   2   8  20      102.06      109.46      9.80 o 
   3   8  20      259.44      267.71     11.03 o 
   4   8  20      775.37      830.32     17.79 o 
   5   8  20      148.27      144.76     11.44 o 
   6   8  20      130.80      140.73      8.52 o 
   1   9  20      370.37      392.57     12.76 o 
   2   9  20       90.33       80.65      9.72 o 
   3   9  20       58.01       65.18     11.11 o 
   4   9  20      514.83      512.64     47.79 o 
   5   9  20      396.36      374.70     59.95 o 
   0  10  20       58.97       78.39     17.21 o 
   1  10  20      138.34      132.84      7.26 o 
   2  10  20       30.69       37.53      7.14 o 
   3  10  20       16.59       18.15      7.17 o 
   4  10  20       43.87       46.49      6.32 o 
   1  11  20       35.60       60.55     10.95 o 
   1   1  21     1298.46     1314.65     27.56 o 
   2   1  21      760.06      697.35     13.86 o 
   3   1  21      133.51      116.71      8.60 o 
   4   1  21        3.94        8.50      7.63 o 
   5   1  21     1820.30     1654.49     29.25 o 
   6   1  21      620.20      612.58     19.27 o 
   7   1  21       39.20       56.00     14.51 o 
   8   1  21      346.16      362.41     15.21 o 
   0   2  21      227.73      187.81     23.67 o 
   1   2  21      788.04      689.27     24.20 o 
   2   2  21        3.54        9.23      7.27 o 
   3   2  21      394.48      364.57     15.31 o 
   4   2  21      208.05      201.24      9.81 o 
   5   2  21      578.99      546.71     18.78 o 
   6   2  21      422.19      422.02     16.62 o 
   7   2  21      236.50      233.23     16.56 o 
   8   2  21       51.16       37.58      8.70 o 
   1   3  21     1462.68     1323.73     27.11 o 
   2   3  21      197.41      203.59     11.57 o 
   3   3  21      267.25      225.09      9.69 o 
   4   3  21      143.48      135.02      8.87 o 
   5   3  21      148.81      125.77     10.62 o 
   6   3  21       59.92       63.27     10.85 o 
   7   3  21       16.56        7.78      8.91 o 
   8   3  21       56.35       53.51      8.83 o 
   0   4  21      746.99      687.07     23.54 o 
   1   4  21     2356.05     2311.50     61.71 o 
   2   4  21      606.93      588.84     20.63 o 
   3   4  21      319.13      361.28     11.26 o 
   4   4  21      839.00      765.75     15.89 o 
   5   4  21       10.63       -3.47      8.36 o 
   6   4  21      713.12      759.54     18.49 o 
   7   4  21      303.40      309.69     12.08 o 
   8   4  21       14.07       17.22      8.66 o 
   1   5  21      279.61      267.47     12.62 o 
   2   5  21      242.80      273.64     12.47 o 
   3   5  21       17.73       15.17      7.32 o 
   4   5  21      357.51      349.73     11.94 o 
   5   5  21        6.18        7.67      7.23 o 
   6   5  21      212.38      221.32     12.90 o 
   7   5  21      125.10      131.31      8.85 o 
   0   6  21       51.19       60.02     13.76 o 
   1   6  21      170.57      192.68     11.23 o 
   2   6  21      294.42      298.62     12.82 o 
   3   6  21      235.89      240.29     11.81 o 
   4   6  21      151.72      161.84     10.56 o 
   5   6  21        0.47        3.48      6.64 o 
   6   6  21      150.56      168.42     12.48 o 
   7   6  21      390.43      432.91     12.35 o 
   1   7  21      149.38      151.10     10.66 o 
   2   7  21     1251.91     1342.10     37.33 o 
   3   7  21      349.81      326.43     12.71 o 
   4   7  21        7.19        8.86      7.54 o 
   5   7  21      367.44      426.00     16.34 o 
   6   7  21      218.64      222.90     11.40 o 
   0   8  21       11.60        5.68      9.20 o 
   1   8  21       12.75        6.43      8.14 o 
   2   8  21        3.26       -1.98      7.65 o 
   3   8  21      299.82      341.51     12.67 o 
   4   8  21      475.71      512.70     17.48 o 
   5   8  21       82.03       84.08      8.91 o 
   1   9  21       66.49       76.27      6.58 o 
   2   9  21      441.26      451.79     11.69 o 
   3   9  21       44.19       39.16     10.16 o 
   4   9  21       32.81       34.03     11.20 o 
   0  10  21        0.06       18.35     13.42 o 
   1  10  21       10.06        5.58      5.98 o 
   2  10  21       42.03       46.31      8.82 o 
   3  10  21       48.03       50.88     10.68 o 
   0   0  22     2410.98     2267.89     54.86 o 
   1   0  22     4155.34     4108.01     76.15 o 
   2   0  22       71.03       76.49     14.04 o 
   3   0  22     1334.88     1131.69     31.07 o 
   4   0  22        8.94       47.12     34.59 o 
   5   0  22      190.60      204.18     27.05 o 
   6   0  22       10.28       -2.25     19.91 o 
   7   0  22        2.30       -1.32     15.65 o 
   8   0  22       22.24       21.14     11.83 o 
   1   1  22        8.32       -3.97      9.51 o 
   2   1  22      509.51      459.46     16.17 o 
   3   1  22      128.91      126.86      8.39 o 
   4   1  22      242.05      206.20     10.90 o 
   5   1  22        8.97       19.68     10.31 o 
   6   1  22      557.02      558.39     23.27 o 
   7   1  22       36.29       36.34     11.78 o 
   8   1  22      116.62      132.76     14.16 o 
   0   2  22      594.45      632.94     33.84 o 
   1   2  22      139.92      168.27     10.96 o 
   2   2  22      446.03      429.33     11.60 o 
   3   2  22        1.68        5.24      7.05 o 
   4   2  22      117.96      119.22      8.38 o 
   5   2  22        0.38       12.51     10.38 o 
   6   2  22      381.82      408.62     15.79 o 
   7   2  22        3.21        1.14     11.28 o 
   8   2  22        0.93        4.60      6.95 o 
   1   3  22       13.75       23.89      9.92 o 
   2   3  22       74.50       72.94      8.42 o 
   3   3  22      841.52      819.71     14.91 o 
   4   3  22        1.18       -2.54      7.02 o 
   5   3  22       12.47       10.06      8.44 o 
   6   3  22       55.58       71.49     10.28 o 
   7   3  22      275.89      292.58     14.31 o 
   8   3  22        4.46        0.39      4.70 o 
   0   4  22     2217.32     2090.38    113.63 o 
   1   4  22      100.87      106.16      8.48 o 
   2   4  22        4.61        5.34      8.28 o 
   3   4  22      287.92      268.81      9.96 o 
   4   4  22      345.24      392.37     12.01 o 
   5   4  22      162.55      150.42     10.22 o 
   6   4  22       95.61       96.57     13.74 o 
   7   4  22        3.05        5.24      6.51 o 
   1   5  22      153.11      147.98     10.59 o 
   2   5  22      399.87      368.36     13.38 o 
   3   5  22      177.16      199.35      9.97 o 
   4   5  22        0.10       -4.18      7.17 o 
   5   5  22      326.13      352.77     10.54 o 
   6   5  22       55.65       50.18      6.53 o 
   7   5  22       91.22       90.16      6.93 o 
   0   6  22      597.98      657.96     37.82 o 
   1   6  22      108.13      109.19      9.67 o 
   2   6  22        0.72       10.31      9.95 o 
   3   6  22        0.78        2.93      7.83 o 
   4   6  22       16.63       25.25      8.01 o 
   5   6  22        4.85        0.10      7.02 o 
   6   6  22      195.57      225.27     11.66 o 
   1   7  22      192.52      205.63     11.04 o 
   2   7  22      214.36      241.88     11.33 o 
   3   7  22      256.76      287.27     15.06 o 
   4   7  22      145.92      163.13     15.22 o 
   5   7  22      255.93      261.69     12.75 o 
   6   7  22        2.34        4.02      5.81 o 
   0   8  22     1391.41     1479.61     39.76 o 
   1   8  22      298.24      281.95      9.77 o 
   2   8  22        0.14       -1.76      7.06 o 
   3   8  22       22.51       31.33      7.89 o 
   4   8  22      257.64      243.55     29.56 o 
   5   8  22      334.53      284.79     63.65 o 
   1   9  22       54.31       64.78      6.63 o 
   2   9  22       94.64       83.45      7.00 o 
   3   9  22      382.57      408.27     13.47 o 
   4   9  22       63.00       77.50      7.44 o 
   0  10  22       24.74       25.86     10.60 o 
   1  10  22       29.15       34.56      7.02 o 
   2  10  22       71.07       79.23     10.56 o 
   1   1  23      201.92      218.46     11.62 o 
   2   1  23       40.38       22.42      7.91 o 
   3   1  23      617.24      578.84     18.52 o 
   4   1  23      770.19      665.12     17.41 o 
   5   1  23      454.83      444.94     22.12 o 
   6   1  23        0.82        0.76     12.30 o 
   7   1  23      277.77      323.35     15.79 o 
   8   1  23      275.10      276.83     10.13 o 
   0   2  23       10.67       39.26     17.03 o 
   1   2  23      247.69      193.10     11.23 o 
   2   2  23      316.37      305.18     11.64 o 
   3   2  23      336.07      330.79     16.91 o 
   4   2  23      285.74      276.17     10.00 o 
   5   2  23        3.51        1.41      9.54 o 
   6   2  23       87.43       62.87     13.45 o 
   7   2  23       17.70       20.07      9.81 o 
   8   2  23      234.87      200.82     14.67 o 
   1   3  23       90.33       85.36      9.71 o 
   2   3  23      928.70      878.29     19.14 o 
   3   3  23       57.45       58.11      7.28 o 
   4   3  23        3.73        2.77      7.07 o 
   5   3  23      646.81      652.88     14.99 o 
   6   3  23        0.07        1.73      8.51 o 
   7   3  23       62.17       74.11      7.65 o 
   0   4  23      910.36      910.51     25.74 o 
   1   4  23     2236.70     2153.21     45.20 o 
   2   4  23      275.75      287.09     10.90 o 
   3   4  23     1047.36     1118.47     22.76 o 
   4   4  23       68.49       48.10      8.43 o 
   5   4  23      266.04      246.89     10.58 o 
   6   4  23      275.03      269.07      9.70 o 
   7   4  23      293.91      282.37     17.07 o 
   1   5  23      174.95      158.95     11.60 o 
   2   5  23      423.26      448.42     15.79 o 
   3   5  23      154.05      155.51      8.81 o 
   4   5  23      202.15      235.22     10.81 o 
   5   5  23      394.59      411.40     14.52 o 
   6   5  23        3.73       -5.58      6.21 o 
   7   5  23       74.33       83.49      9.42 o 
   0   6  23      915.12      962.07     38.05 o 
   1   6  23      162.38      184.87     10.47 o 
   2   6  23      120.88      120.39     11.11 o 
   3   6  23      163.66      172.50      9.42 o 
   4   6  23       54.47       60.57      7.64 o 
   5   6  23       61.13       67.11      7.23 o 
   6   6  23        6.20        7.26      7.02 o 
   1   7  23      400.78      434.46     12.85 o 
   2   7  23       21.41       23.58      9.48 o 
   3   7  23       50.17       58.23      9.03 o 
   4   7  23       49.31       39.21      5.94 o 
   5   7  23      125.30      127.57      9.43 o 
   0   8  23      205.28      215.74     13.80 o 
   1   8  23       11.97       15.02      5.87 o 
   2   8  23       31.19       30.16      6.20 o 
   3   8  23       29.14       31.71      9.29 o 
   4   8  23        4.39       14.57      9.60 o 
   5   8  23      110.14      153.29     10.12 o 
   1   9  23        0.67       -1.29      5.23 o 
   2   9  23      332.28      336.41     13.36 o 
   3   9  23        0.80        1.02      9.22 o 
   0   0  24      280.57      351.97     26.53 o 
   1   0  24       16.57       28.64      9.53 o 
   2   0  24      147.82       90.52     13.36 o 
   3   0  24       24.11        1.92     11.49 o 
   4   0  24      806.00      758.73     25.07 o 
   5   0  24      423.82      419.42     29.58 o 
   6   0  24       33.24       44.42     18.07 o 
   7   0  24       60.50       57.59     15.09 o 
   1   1  24      672.67      621.23     17.64 o 
   2   1  24      381.13      390.26     12.33 o 
   3   1  24       15.66       11.92      8.71 o 
   4   1  24      418.16      407.80     14.22 o 
   5   1  24      237.51      233.02     17.03 o 
   6   1  24      298.42      285.17     18.19 o 
   7   1  24        0.37        5.81      8.86 o 
   0   2  24      480.90      354.18     27.04 o 
   1   2  24      172.11      201.22     10.28 o 
   2   2  24       21.29       16.40      7.42 o 
   3   2  24       13.12       25.79      7.85 o 
   4   2  24       10.65       10.69      7.29 o 
   5   2  24       30.02       20.51     12.65 o 
   6   2  24      147.72      152.75     13.28 o 
   7   2  24        7.81        4.64      7.98 o 
   1   3  24      667.92      618.12     18.82 o 
   2   3  24      572.55      502.20     14.84 o 
   3   3  24      352.11      388.39     10.55 o 
   4   3  24       98.04      100.93      8.32 o 
   5   3  24       13.54        9.78      7.32 o 
   6   3  24       46.95       45.47     10.81 o 
   7   3  24        4.19        4.43      5.26 o 
   0   4  24      314.42      357.03     21.61 o 
   1   4  24      173.79      157.06      8.11 o 
   2   4  24        7.46        0.69      6.84 o 
   3   4  24       62.35       69.95      6.78 o 
   4   4  24      301.02      309.83     10.08 o 
   5   4  24        0.45        5.74      6.05 o 
   6   4  24       14.52       16.39      6.97 o 
   7   4  24      222.10      215.00     11.89 o 
   1   5  24        0.42       -1.26      8.13 o 
   2   5  24      485.24      462.36     13.34 o 
   3   5  24      282.42      307.17     11.31 o 
   4   5  24       53.47       66.62      7.61 o 
   5   5  24       18.20       15.89      7.26 o 
   6   5  24      162.76      181.79     13.96 o 
   0   6  24      199.73      213.19     15.56 o 
   1   6  24      145.24      138.28     11.50 o 
   2   6  24       11.44       17.47      8.49 o 
   3   6  24       46.38       38.91      8.70 o 
   4   6  24       36.30       35.97      6.21 o 
   5   6  24       18.07       12.69      5.76 o 
   6   6  24       77.39       78.17      9.41 o 
   1   7  24       10.50       13.30      6.20 o 
   2   7  24      146.40      167.98     10.49 o 
   3   7  24        9.46        4.04      7.11 o 
   4   7  24        2.80        2.79      6.04 o 
   5   7  24       32.08       23.08      8.80 o 
   0   8  24      812.49      823.47     32.51 o 
   1   8  24        3.06        2.21      5.87 o 
   2   8  24        8.72        9.86      5.48 o 
   3   8  24      144.95      139.95      7.71 o 
   4   8  24      357.89      347.84     25.23 o 
   1   9  24       35.77       35.87      6.58 o 
   2   9  24      155.54      132.25     10.94 o 
   1   1  25     1227.18     1086.32     50.80 o 
   2   1  25      220.81      208.30     10.13 o 
   3   1  25     1106.05      969.02     20.87 o 
   4   1  25      290.86      263.49     11.89 o 
   5   1  25       23.38       20.47     11.34 o 
   6   1  25      116.22      134.11     12.71 o 
   7   1  25      236.58      262.39     10.90 o 
   0   2  25      134.91      103.04     14.01 o 
   1   2  25       58.53       75.31      9.54 o 
   2   2  25       14.60       20.22      7.51 o 
   3   2  25       47.28       41.39      7.87 o 
   4   2  25       28.32       22.10      9.14 o 
   5   2  25      300.03      295.47     16.15 o 
   6   2  25       55.82       48.55      9.96 o 
   7   2  25       50.38       51.16      5.57 o 
   1   3  25       18.86       14.61      8.08 o 
   2   3  25      157.73      147.65      8.64 o 
   3   3  25      147.65      139.84      8.66 o 
   4   3  25      280.69      272.13     12.77 o 
   5   3  25       34.66       34.80     10.32 o 
   6   3  25       86.31       84.29      7.82 o 
   7   3  25        1.27        3.09      7.27 o 
   0   4  25      209.05      213.34     11.98 o 
   1   4  25      775.70      779.64     14.30 o 
   2   4  25        1.27        2.16      6.29 o 
   3   4  25      789.50      807.95     18.31 o 
   4   4  25        0.24        8.79      6.98 o 
   5   4  25      510.87      525.30     14.10 o 
   6   4  25      250.40      247.33      8.13 o 
   1   5  25       23.16       28.14      6.40 o 
   2   5  25       25.71       32.89      7.73 o 
   3   5  25      101.50      119.07      9.94 o 
   4   5  25       44.39       49.87      8.21 o 
   5   5  25        1.00       -1.66      7.50 o 
   6   5  25      148.65      154.03     10.96 o 
   0   6  25     1400.40     1492.19     41.94 o 
   1   6  25        9.84       10.62      6.74 o 
   2   6  25        0.70        2.34      7.77 o 
   3   6  25      125.88      134.43      9.40 o 
   4   6  25      512.62      563.80     13.34 o 
   5   6  25        0.23       -7.38      8.58 o 
   1   7  25      144.75      159.81      7.71 o 
   2   7  25        0.03       -5.05      5.77 o 
   3   7  25      260.95      261.46      9.24 o 
   4   7  25      199.43      202.41     12.60 o 
   0   8  25       19.44       18.73      7.65 o 
   1   8  25      115.64      127.11      7.40 o 
   2   8  25        4.04        5.00      5.23 o 
   3   8  25        6.25        6.45      6.64 o 
   0   0  26     1203.95     1167.35     38.08 o 
   1   0  26       44.57       28.70      9.43 o 
   2   0  26      163.18      129.77     14.84 o 
   3   0  26       28.62       27.28     13.27 o 
   4   0  26      842.61      819.41     22.85 o 
   5   0  26       24.41       22.13     15.39 o 
   6   0  26       73.47       78.75     15.53 o 
   7   0  26        4.39        7.10      7.18 o 
   1   1  26      475.64      520.73     21.42 o 
   2   1  26      201.58      188.96      9.48 o 
   3   1  26       76.82       78.87      9.20 o 
   4   1  26        0.06       -0.09      8.97 o 
   5   1  26      546.10      586.68     19.31 o 
   6   1  26       51.98       54.85      9.84 o 
   0   2  26      607.70      548.88     17.04 o 
   1   2  26      144.70      133.54      9.61 o 
   2   2  26      188.47      180.67      9.24 o 
   3   2  26       75.59       90.01      7.75 o 
   4   2  26       13.55        7.13     11.18 o 
   5   2  26       12.81        7.54     10.58 o 
   6   2  26      227.66      250.35     11.62 o 
   1   3  26        0.93        8.10      6.38 o 
   2   3  26      395.56      420.58     11.06 o 
   3   3  26      111.38      126.82      7.06 o 
   4   3  26      172.72      175.07      8.73 o 
   5   3  26       45.17       43.02      7.47 o 
   6   3  26       13.41       16.76      5.24 o 
   0   4  26      476.75      476.42     14.63 o 
   1   4  26       49.91       51.93      6.55 o 
   2   4  26       34.14       40.90      6.30 o 
   3   4  26      396.00      410.03     13.97 o 
   4   4  26      185.36      180.49      9.71 o 
   5   4  26       10.23       14.84      6.19 o 
   6   4  26        7.39        6.36      7.39 o 
   1   5  26        2.59       -3.53      6.57 o 
   2   5  26      325.04      309.39      8.83 o 
   3   5  26        2.88        2.86      7.46 o 
   4   5  26      266.59      306.98     10.22 o 
   5   5  26      198.96      197.35      8.84 o 
   0   6  26        1.30        7.58     14.65 o 
   1   6  26        0.76        0.42     10.00 o 
   2   6  26        4.88        7.89      5.57 o 
   3   6  26       66.62       80.70      7.48 o 
   4   6  26       20.94       16.13      5.25 o 
   1   7  26        2.02        4.72      8.57 o 
   2   7  26       26.11       26.90      4.92 o 
   3   7  26        3.21        4.47      4.52 o 
   0   8  26      174.68      184.55     12.31 o 
   1   8  26       70.91       69.19     11.30 o 
   2   8  26        3.60        3.69      7.13 o 
   1   1  27      342.91      367.98     14.85 o 
   2   1  27      252.94      261.72      9.71 o 
   3   1  27      888.65      904.57     19.16 o 
   4   1  27      249.12      252.04     20.43 o 
   5   1  27        0.28        0.99      9.11 o 
   6   1  27      234.08      273.46     12.90 o 
   0   2  27       51.12       45.69      9.55 o 
   1   2  27      263.20      259.58      9.67 o 
   2   2  27       12.00       10.77      6.38 o 
   3   2  27        8.42       14.46      6.18 o 
   4   2  27      208.52      229.89     13.57 o 
   5   2  27       55.84       53.93      7.43 o 
   6   2  27       19.41       24.70      5.03 o 
   1   3  27       21.56       21.20      6.47 o 
   2   3  27      663.49      651.96     14.53 o 
   3   3  27       22.30       29.50      6.58 o 
   4   3  27        0.41        0.10      6.87 o 
   5   3  27       71.35       68.01      6.43 o 
   0   4  27      530.51      517.16     13.73 o 
   1   4  27      370.37      354.31      9.68 o 
   2   4  27      330.61      350.54     10.79 o 
   3   4  27       75.50       63.28      7.67 o 
   4   4  27      426.90      477.22     19.87 o 
   5   4  27      531.60      521.37     12.15 o 
   1   5  27      141.98      157.67      7.98 o 
   2   5  27       22.80       22.48      4.92 o 
   3   5  27      286.06      312.85     11.53 o 
   4   5  27        0.50        1.71      4.06 o 
   0   6  27      479.67      535.16     23.39 o 
   1   6  27      131.86      135.16     11.17 o 
   2   6  27       50.17       53.63      6.18 o 
   3   6  27       42.95       55.14      5.72 o 
   1   7  27      130.84      133.82      8.81 o 
   2   7  27       84.79       83.89      8.79 o 
   0   0  28      464.62      463.88     72.01 o 
   1   0  28       51.31       70.82      9.64 o 
   2   0  28        8.56        9.30     10.58 o 
   3   0  28      184.23      180.98     12.62 o 
   4   0  28      208.84      240.91     18.89 o 
   5   0  28       64.10       67.92     12.36 o 
   1   1  28      302.91      295.62      8.35 o 
   2   1  28        4.21       12.29      7.08 o 
   3   1  28      134.15      141.90      8.47 o 
   4   1  28       23.23       26.15      9.58 o 
   5   1  28      209.31      201.21     13.30 o 
   0   2  28       20.86       22.97     10.63 o 
   1   2  28       88.14       99.64      6.85 o 
   2   2  28       19.19       16.14      6.04 o 
   3   2  28      229.26      254.71      8.78 o 
   4   2  28       31.40       32.89      6.51 o 
   5   2  28        0.15        1.58      4.90 o 
   1   3  28        4.54        5.54      5.23 o 
   2   3  28      228.90      244.98      7.91 o 
   3   3  28       74.04       61.94      6.86 o 
   4   3  28      276.42      302.37     14.12 o 
   5   3  28       31.65       29.37      5.79 o 
   0   4  28       23.38       29.91      9.34 o 
   1   4  28       47.48       46.27      6.89 o 
   2   4  28       50.42       62.02      6.60 o 
   3   4  28      398.41      425.07     10.16 o 
   4   4  28       11.93       15.98      5.96 o 
   1   5  28       99.61       80.59      7.15 o 
   2   5  28      215.92      218.60     11.37 o 
   3   5  28       48.08       34.59      8.32 o 
   0   6  28       30.88       24.92     11.44 o 
   1   6  28       54.39       57.65      8.33 o 
   2   6  28        7.36       11.23      6.49 o 
   1   7  28        0.08        8.22      7.12 o 
   1   1  29        8.15        9.56      5.28 o 
   2   1  29      717.65      702.63     13.53 o 
   3   1  29      184.50      195.41     12.44 o 
   4   1  29       19.83       24.27      7.50 o 
   5   1  29        1.50        0.57      8.08 o 
   0   2  29      455.65      490.96     15.57 o 
   1   2  29       53.17       60.72      5.67 o 
   2   2  29        9.87       12.88      4.90 o 
   3   2  29       68.69       76.09      9.09 o 
   4   2  29       62.95       62.51      7.09 o 
   1   3  29      191.51      182.57     16.06 o 
   2   3  29      224.32      195.84      6.77 o 
   3   3  29        7.19        8.78      7.16 o 
   4   3  29       21.97       18.10      6.22 o 
   0   4  29      383.59      413.14     13.56 o 
   1   4  29      548.85      564.93     13.44 o 
   2   4  29        9.65       13.81      5.87 o 
   3   4  29       71.72       77.53      6.96 o 
   4   4  29      355.11      349.73     13.02 o 
   1   5  29       17.98       24.88      7.52 o 
   2   5  29      109.89      122.37     11.26 o 
   3   5  29        5.12        2.94      7.11 o 
   0   6  29      158.28      191.19     11.83 o 
   1   6  29       88.89       86.57      6.58 o 
   0   0  30      182.59      198.86     16.39 o 
   1   0  30       11.27       20.73      6.75 o 
   2   0  30       98.40       95.64      7.55 o 
   3   0  30       62.44       54.24      7.79 o 
   4   0  30      218.02      198.11      8.07 o 
   1   1  30      331.67      329.90      8.32 o 
   2   1  30      116.01      123.23      6.09 o 
   3   1  30       16.22        9.20      4.64 o 
   4   1  30       10.91       26.10      8.67 o 
   0   2  30      118.13      144.52      8.17 o 
   1   2  30       41.07       58.96      4.91 o 
   2   2  30       49.84       44.53      5.42 o 
   3   2  30        5.58       -1.73      4.66 o 
   4   2  30      124.56      151.17      7.12 o 
   1   3  30       82.55       72.91      4.15 o 
   2   3  30        6.05        2.59      5.01 o 
   3   3  30      145.52      132.02     10.27 o 
   0   4  30        2.03        3.81      5.81 o 
   1   4  30      129.49      133.55      5.24 o 
   2   4  30       41.02       33.04      9.42 o 
   1   5  30      179.44      167.84     10.67 o 
   1   1  31       53.05       50.05      4.62 o 
   2   1  31      394.13      351.07      8.85 o 
   3   1  31       11.46       17.13      7.05 o 
   0   2  31      439.60      454.77      9.23 o 
   1   2  31        1.94        7.51      3.54 o 
   2   2  31       54.19       47.50      6.21 o 
   1   3  31       22.70       19.10      4.30 o 
   2   3  31       21.63       20.87      7.37 o 
   0   0  32       45.98       43.22      8.28 o 
   1   0  32      272.34      222.03     15.13 o 
   1   1  32        1.22        2.94      4.49 o 
                                                 
